# Supplementary material for: GrowMatch: An Automated Method for Reconciling In Silico/In Vivo Growth Predictions
Source: PLoS Comput Biol. 2009 Mar 13;5(3):e1000308. doi: 10.1371/journal.pcbi.1000308 (PMC2645679; doi:10.1371/journal.pcbi.1000308)
Supplement: Table S1 — Blattner numbers of genes associated with GNG mutants (0.03 MB XLS) [file pcbi.1000308.s001.xls]

## Sheet: Sheet1
Genes associated with GNG mutants
Gene Name	Blattner Number
GNG genes associated with isozymes
acpS	b2563
aroE	b3281
atpB	b3738
atpC	b3731
can	b0126
ddlB	b0092
dut	b3640
fabZ	b0180
fbaA	b2925
folA	b0048
ftsI	b0084
glnA	b3870
ilvA	b3772
ligA	b2411
metC	b3008
metE	b3829
metL	b3940
mrdA	b0635
ppa	b4226
thrA	b0002
ubiD	b3843
yshA	b3875
GNG genes associated with blocked reactions
alsB	b4088
argS	b1876
asnS	b0930
aspS	b1866
bioB	b0775
bioD	b0778
bioF	b0776
caiT	b0040
cysS	b0526
fmt	b3288
glnS	b0680
glyQ	b3560
hisS	b2514
int	b0657
leuS	b0642
pheS	b1714
pheT	b1713
proS	b0194
serS	b0893
thrS	b1719
trpS	b3384
tyrS	b1637
ubiE	b3833
ubiG	b2232
uxaB	b1521
valS	b4258
GNG genes associated with affected flux distributions
adk	b0474
caiD	b0036
carA	b0032
carB	b0033
cydC	b0886
eno	b2779
fldA	b0684
gapA	b1779
glyA	b2551
guaB	b2508
nrdA	b2234
nrdB	b2235
pdxH	b1638
pgsA	b1912
proA	b0243
proB	b0242
prs	b1207
ptsI	b2416
pyrH	b0171
serA	b2913
serB	b4388
spoT	b3650
ubiB	b3835
wzyE	b3793

## Sheet: Sheet2
b0002		b0002	b0002	b0002
b0032		b0032	b0032	b0032
b0033		b0033	b0033	b0033
b0036		b0036	b0036	b0036
b0048		b0048	b0048	b0048
b0061		b0061	b0061	b0061
b0062		b0062	b0062	b0062
b0063		b0063	b0063	b0063
b0084		b0084	b0084	b0084
b0092		b0092	b0092	b0092
b0126		b0126	b0126	b0126
b0171		b0171	b0171	b0171
b0180		b0180	b0180	b0180
b0194		b0194	b0194	b0194
b0242		b0242	b0242	b0242
b0243		b0243	b0243	b0243
b0344		b0344	b0344	b0344
b0474		b0474	b0474	b0474
b0526		b0526	b0526	b0526
b0583		b0583	b0583	b0583
b0635		b0635	b0635	b0635
b0642		b0642	b0642	b0642
b0657		b0657	b0657	b0657
b0680		b0680	b0680	b0680
b0684		b0684	b0684	b0684
b0733		b0733	b0733	b0733
b0775		b0775	b0775	b0775
b0776		b0776	b0776	b0776
b0778		b0778	b0778	b0778
b0886		b0886	b0886	b0886
b0893		b0893	b0893	b0893
b0930		b0930	b0930	b0930
b1207		b1207	b1207	b1207
b1521		b1521	b1521	b1521
b1637		b1637	b1637	b1637
b1638		b1638	b1638	b1638
b1713		b1713	b1713	b1713
b1714		b1714	b1714	b1714
b1719		b1719	b1719	b1719
b1779		b1779	b1779	b1779
b1866		b1866	b1866	b1866
b1876		b1876	b1876	b1876
b1912		b1912	b1912	b1912
b2114		b2114	b2114	b2114
b2232		b2232	b2232	b2232
b2234		b2234	b2234	b2234
b2235		b2235	b2235	b2235
b2411		b2411	b2411	b2411
b2508		b2508	b2508	b2508
b2514		b2514	b2514	b2514
b2533		b2533	b2533	b2533
b2551		b2551	b2551	b2551
b2563		b2563	b2563	b2563
b2779		b2779	b2779	b2779
b2913		b2913	b2913	b2913
b2925		b2925	b2925	b2925
b2926		b2926	b2926	b2926
b3008		b3008	b3008	b3008
b3281		b3281	b3281	b3281
b3288		b3288	b3288	b3288
b3384		b3384	b3384	b3384
b3560		b3560	b3560	b3560
b3623		b3623	b3623	b3623
b3640		b3640	b3640	b3640
b3650		b3650	b3650	b3650
b3731		b3731	b3731	b3731
b3738		b3738	b3738	b3738
b3772		b3772	b3772	b3772
b3793		b3793	b3793	b3793
b3829		b3829	b3829	b3829
b3833		b3833	b3833	b3833
b3835		b3835	b3835	b3835
b3843		b3843	b3843	b3843
b3870		b3870	b3870	b3870
b3902		b3902	b3902	b3902
b3903		b3903	b3903	b3903
b3904		b3904	b3904	b3904
b3940		b3940	b3940	b3940
b4084		b4084	b4084	b4084
b4088		b4088	b4088	b4088
b4226		b4226	b4226	b4226
b4258		b4258	b4258	b4258
b4388		b4388	b4388
