# Supplementary material for: GrowMatch: An Automated Method for Reconciling In Silico/In Vivo Growth Predictions
Source: PLoS Comput Biol. 2009 Mar 13;5(3):e1000308. doi: 10.1371/journal.pcbi.1000308 (PMC2645679; doi:10.1371/journal.pcbi.1000308)
Supplement: Table S2 — Blattner numbers of genes associated with NGG mutants (0.44 MB XLS) [file pcbi.1000308.s002.xls]

## Sheet: Sheet1
Blattner Numbers of genes associated with NGG mutants					BLAST score	e-value
b0928	aspC	NP_415448	NP_418478	tyrB	4e-94	338
b0174	ispU	NP_414716	AAY89717	yaeS	3e-93	330
b0914	msbA	NP_415434	NP_414982	mdlA	4e-68	252
b3771	ilvD	YP_026248	NP_416365	edd	4e-48	186
b1093	fabG	BAA35901	NP_418687	idnO	1e-39	156	*
b0421	ispA	P22939	NP_417654	ispB	1e-20	94
b3729	glmS	NP_418185	NP_416815	purF	1e-13	71.6
b3648	gmk	NP_418105	NP_418518	phnN	5e-07	48.1
b3433	asd	NP_417891	NP_416822	usg	1e-05	44.7
b4040	ubiA	NP_418464	NP_414962	cyoE	3e-05	42.7
b0086	murF	P11880	NP_414630		0.0003
b0945	pyrD	P0A7E1	AP_002744	yeiA	0.0004	39.3
b3639	dfp	NP_418096	AP_003163	yfiE	0.0008	38.5
b0087	mraY	NP_414629	NP_418231		0.003	36.6 bits
b1131	purB	NP_415649	NP_416128	fumC	0.003	37
b3805	hemC	YP_026260	NP_415599	flgJ	0.053	32.3
b3991	thiG	NP_418418	NP_416034	lsrF	0.057	31.6
b3634	coaD	NP_418091	NP_415172	nadD	0.062	30.4
b3642	pyrE	NP_418099	AP_004377	gntX	0.073	30.8
b4005	purD	NP_418433	NP_414634	ddlB	0.08	32
b3608	gpsA	NP_418065	AP_001077	yajR	0.096	31.6
b3633	kdtA	AAC76657	NP_417268	gudX	0.22	30.8
b2747	ispD	NP_417227	AAZ80079	glmU	0.5	28.5
b0175	cdsA	NP_414717	AP_003810	yhdY	0.78	28.1
b2818	argA	NP_417295	NP_418742	uxuA	0.84	28.9
b0173	dxr	NP_414715	AP_003097	der	0.89	28.5
b0915	lpxK	NP_415435	AP_003436		0.96	28.1
b0529	folD	NP_415062	BAA04680		1.3	27.3
b0415	ribE	P61714	YP_026256	rffC	1.4	26.2
b0142	folK	P26281	NP_416018	ydeP	1.6	25.8
b4160	psd	NP_418584	AP_003898	yiiM	2.9	26.6
b2687	luxS	P45578	NP_416621	yehI	3	25
b0090	murG	NP_414632	NP_416636	bglX	3.4	26.6
b2312	purF	NP_416815	NP_418185	glmS	71.6	1e-13
b1092	fabD	*

## Sheet: Sheet3
b0086	Cell Envelope Biosynthesis	geneAssociation	subSystem	proteinClass				b0928	Alanine and Aspartate Metabolism				1
b0087	Cell Envelope Biosynthesis	( ( ( b0902 and b0903 ) and b2579 ) or ( b0902 and b0903 ) or ( b0902 and b3114 ) or ( b3951 and b3952 ) )	Pyruvate Metabolism					b3608	Alternate Carbon Metabolism				1
b0090	Cell Envelope Biosynthesis	( ( ( b0902 and b0903 ) and b2579 ) or ( b0902 and b0903 ) or ( b0902 and b3114 ) )	Alternate Carbon Metabolism					b2818	Arginine and Proline Metabolism				1
b0142	Cofactor and Prosthetic Group Biosynthesis	( ( ( b2234 and b2235 ) and b2582 ) or ( ( b2234 and b2235 ) and b3781 ) )	Nucleotide Salvage Pathway	1.17.4.1				b0086	Cell Envelope Biosynthesis				5
b0173	Cofactor and Prosthetic Group Biosynthesis	( ( ( b2234 and b2235 ) and b2582 ) or ( ( b2234 and b2235 ) and b3781 ) )	Nucleotide Salvage Pathway	1.17.4.1				b0087	Cell Envelope Biosynthesis				11
b0174	Cofactor and Prosthetic Group Biosynthesis	( ( ( b2234 and b2235 ) and b2582 ) or ( ( b2234 and b2235 ) and b3781 ) )	Nucleotide Salvage Pathway	1.17.4.1				b0090	Cell Envelope Biosynthesis				1
b0175	Glycerophospholipid Metabolism	( ( ( b2234 and b2235 ) and b3781 ) or ( ( b2234 and b2235 ) and b2582 ) )	Nucleotide Salvage Pathway	1.17.4.1				b1093	Cell Envelope Biosynthesis				2
b0415	Cofactor and Prosthetic Group Biosynthesis	( ( ( b3736 and b3737 and b3738 ) and ( b3731 and b3732 and b3733 and b3734 and b3735 ) ) or ( ( b3736 and b3737 and b3738 ) and ( b3731 and b3732 and b3733 and b3734 and b3735 ) and b3739 ) )	Oxidative Phosphorylation	3.6.3.14				b3729	Cell Envelope Biosynthesis				2
b0421	Cofactor and Prosthetic Group Biosynthesis	( ( b0077 and b0078 ) or ( b3670 and b3671 ) )	Valine, Leucine, and Isoleucine Metabolism	4.1.3.18				b0142	Cofactor and Prosthetic Group Biosynthesis				1
b0529	Folate Metabolism	( ( b0365 and b0366 and b0367 ) or ( b0936 and b0933 and b0934 ) )	Transport, Inner Membrane					b0173	Cofactor and Prosthetic Group Biosynthesis				1
b0914	Transport, Inner Membrane	( ( b0615 and b0616 and b0617 ) and b0614 )	Citric Acid Cycle	4.1.3.6				b0174	Cofactor and Prosthetic Group Biosynthesis				1
b0915	Lipopolysaccharide Biosynthesis / Recycling	( ( b0684 and b3924 and b4238 and b4237 ) or ( b2895 and b4238 ) or ( b0684 and b4238 ) or ( b2895 and b3924 and b4238 and b4237 ) )	Nucleotide Salvage Pathway					b0415	Cofactor and Prosthetic Group Biosynthesis				5
b0928	Alanine and Aspartate Metabolism	( ( b0684 and b3924 ) or ( b2895 and b3924 ) )	Unassigned	1.18.1.2				b0421	Cofactor and Prosthetic Group Biosynthesis				1
b0945	Purine and Pyrimidine Biosynthesis	( ( b0684 and b4238 ) or ( b2895 and b4238 ) or ( b2895 and b3924 and b4238 and b4237 ) or ( b0684 and b3924 and b4238 and b4237 ) )	Nucleotide Salvage Pathway					b2747	Cofactor and Prosthetic Group Biosynthesis				1
b1092	Membrane Lipid Metabolism	( ( b0763 and b0764 and b0765 ) or ( b2422 and b2424 and b2423 and b3917 ) or ( b2422 and b2425 and b2424 and b2423 ) )	Inorganic Ion Transport and Metabolism					b3634	Cofactor and Prosthetic Group Biosynthesis				1
b1093	Cell Envelope Biosynthesis	( ( b0805 and ( b1252 and b3005 and b3006 ) ) or ( b2155 and ( b1252 and b3005 and b3006 ) ) )	Transport, Outer Membrane					b3639	Cofactor and Prosthetic Group Biosynthesis
b1131	Purine and Pyrimidine Biosynthesis	( ( b0854 and b0855 and b0856 and b0857 ) or ( b1126 and b1125 and b1124 and b1123 ) or ( b1440 and b1441 and b1442 and b1443 ) )	Transport, Inner Membrane					b3805	Cofactor and Prosthetic Group Biosynthesis
b2312	Purine and Pyrimidine Biosynthesis	( ( b0936 and b0933 and b0934 ) or ( b0365 and b0366 and b0367 ) )	Transport, Inner Membrane					b3991	Cofactor and Prosthetic Group Biosynthesis
b2687	Methionine Metabolism	( ( b0972 and b0973 and b0974 ) or ( b2994 and b2997 ) or ( b2719 and b2720 and b2721 and b2722 and b2723 and b2724 ) )	Oxidative Phosphorylation	1.18.99.1				b4040	Cofactor and Prosthetic Group Biosynthesis
b2747	Cofactor and Prosthetic Group Biosynthesis	( ( b0972 and b0973 and b0974 ) or ( b2994 and b2997 ) )	Oxidative Phosphorylation	1.18.99.1				b0529	Folate Metabolism
b2818	Arginine and Proline Metabolism	( ( b0972 and b0973 and b0974 ) or ( b2994 and b2997 ) )	Oxidative Phosphorylation	1.18.99.1				b0175	Glycerophospholipid Metabolism
b3433	Threonine and Lysine Metabolism	( ( b0978 and b0979 ) or ( b0733 and b0734 ) )	Oxidative Phosphorylation					b4160	Glycerophospholipid Metabolism
b3608	Alternate Carbon Metabolism	( ( b1064 and ( b2675 and b2676 ) ) or ( b3610 and ( b2675 and b2676 ) ) or ( b1654 and ( b2675 and b2676 ) ) or ( b0849 and ( b2675 and b2676 ) ) )	Nucleotide Salvage Pathway					b0915	Lipopolysaccharide Biosynthesis / Recycling
b3633	Lipopolysaccharide Biosynthesis / Recycling	( ( b1440 and b1441 and b1442 and b1443 ) or ( b1126 and b1125 and b1124 and b1123 ) )	Transport, Inner Membrane					b3633	Lipopolysaccharide Biosynthesis / Recycling
b3634	Cofactor and Prosthetic Group Biosynthesis	( ( b1465 and b1466 and b1467 and b1468 ) or ( b1224 and b1225 and b1226 and b1227 ) )	Oxidative Phosphorylation	1.7.99.4				b1092	Membrane Lipid Metabolism
b3639	Cofactor and Prosthetic Group Biosynthesis	( ( b1465 and b1466 and b1467 and b1468 ) or ( b1224 and b1225 and b1226 and b1227 ) )	Oxidative Phosphorylation					b2687	Methionine Metabolism
b3642	Purine and Pyrimidine Biosynthesis	( ( b1474 and b1475 and b1476 ) or ( b3892 and b3893 and b3894 ) )	Oxidative Phosphorylation	1.2.2.1				b3648	Nucleotide Salvage Pathway
b3648	Nucleotide Salvage Pathway	( ( b1587 and b1588 and b1589 and b1590 ) or ( b0894 and b0895 and b0896 ) )	Oxidative Phosphorylation					b0945	Purine and Pyrimidine Biosynthesis
b3729	Cell Envelope Biosynthesis	( ( b1587 and b1588 and b1589 and b1590 ) or ( b0894 and b0895 and b0896 ) )	Oxidative Phosphorylation					b1131	Purine and Pyrimidine Biosynthesis
b3771	Valine, Leucine, and Isoleucine Metabolism	( ( b1654 and ( b2675 and b2676 ) ) or ( b0849 and ( b2675 and b2676 ) ) or ( b1064 and ( b2675 and b2676 ) ) or ( b3610 and ( b2675 and b2676 ) ) )	Nucleotide Salvage Pathway					b2312	Purine and Pyrimidine Biosynthesis
b3805	Cofactor and Prosthetic Group Biosynthesis	( ( b1654 and ( b2675 and b2676 ) ) or ( b1064 and ( b2675 and b2676 ) ) or ( b0849 and ( b2675 and b2676 ) ) or ( b3610 and ( b2675 and b2676 ) ) )	Nucleotide Salvage Pathway					b3642	Purine and Pyrimidine Biosynthesis
b3991	Cofactor and Prosthetic Group Biosynthesis	( ( b1778 and b2582 ) or ( b1778 and b3781 ) )	Methionine Metabolism					b4005	Purine and Pyrimidine Biosynthesis
b4005	Purine and Pyrimidine Biosynthesis	( ( b1872 and b1873 ) or ( b0996 and b0997 ) )	Oxidative Phosphorylation					b3433	Threonine and Lysine Metabolism
b4040	Cofactor and Prosthetic Group Biosynthesis	( ( b1872 and b1873 ) or ( b0996 and b0997 ) )	Oxidative Phosphorylation					b0914	Transport, Inner Membrane
b4160	Glycerophospholipid Metabolism	( ( b2203 and b2206 ) and b2202 and b2205 and b2204 )	Nitrogen Metabolism	1.7.99.4				b3771	Valine, Leucine, and Isoleucine Metabolism
		( ( b2203 and b2206 ) and b2202 )	Nitrogen Metabolism	1.7.99.4
		( ( b2241 and b2242 and b2243 ) or b3426 )	Oxidative Phosphorylation	1.1.99.5
		( ( b2310 and b2307 and b2306 and b2308 ) or ( b0863 and b0860 and b0861 and b0864 and b0862 ) )	Transport, Inner Membrane
		( ( b2417 and b1101 and b2415 and b2416 ) or ( b0679 and b2415 and b2416 ) )	Transport, Inner Membrane
		( ( b2417 and b1101 and b2415 and b2416 ) or ( b1817 and b1818 and b1819 and b2415 and b2416 ) or ( b2417 and b1621 and b2415 and b2416 ) )	Transport, Inner Membrane
		( ( b2422 and b2425 and b2424 and b2423 ) or ( b0763 and b0764 and b0765 ) or ( b2422 and b2424 and b2423 and b3917 ) )	Inorganic Ion Transport and Metabolism
		( ( b2422 and b2425 and b2424 and b2423 ) or ( b2422 and b2424 and b2423 and b3917 ) )	Inorganic Ion Transport and Metabolism
		( ( b2480 and b2582 ) or ( b2480 and b3781 ) )	Unassigned
		( ( b2762 and b0849 ) or ( b2762 and b1064 ) or ( b2762 and b1654 ) or ( b2762 and b3610 ) )	Cysteine Metabolism	1.8.4.8
		( ( b2762 and b2582 ) or ( b2762 and b3781 ) )	Cysteine Metabolism	1.8.4.8
		( ( b2763 and b2764 ) or b3844 )	Cofactor and Prosthetic Group Biosynthesis	1.5.1.30
		( ( b2895 and b3924 and b4238 and b4237 ) or ( b2895 and b4238 ) or ( b0684 and b4238 ) or ( b0684 and b3924 and b4238 and b4237 ) )	Nucleotide Salvage Pathway
		( ( b2895 and b4238 ) or ( b0684 and b3924 and b4238 and b4237 ) or ( b0684 and b4238 ) or ( b2895 and b3924 and b4238 and b4237 ) )	Nucleotide Salvage Pathway
		( ( b3132 and b3137 ) or ( b2095 and b2096 ) )	Alternate Carbon Metabolism	4.1.2.40
		( ( b3454 and b3455 and b3457 and b3458 and b3456 ) or ( b3454 and b3455 and b3457 and b3460 and b3456 ) )	Transport, Inner Membrane
		( ( b3476 and b3477 and b3478 and b3479 and b3480 ) or b4242 )	Inorganic Ion Transport and Metabolism
		( ( b3544 and b3543 and b3542 and b3541 and b3540 ) or ( b1487 and b1486 and b1485 and b1484 and b1483 ) )	Transport, Inner Membrane
		( ( b3610 and ( b2675 and b2676 ) ) or ( b1064 and ( b2675 and b2676 ) ) or ( b1654 and ( b2675 and b2676 ) ) or ( b0849 and ( b2675 and b2676 ) ) )	Nucleotide Salvage Pathway
		( ( b3670 and b3671 ) or ( b0077 and b0078 ) )	Valine, Leucine, and Isoleucine Metabolism
		( ( b3781 and ( b0888 and b0888 ) ) or b2582 )	Oxidative Phosphorylation	1.8.1.9
		( ( b3892 and b3893 and b3894 ) or ( b1474 and b1475 and b1476 ) )	Oxidative Phosphorylation	1.2.2.1
		( ( b4079 and ( b2481 and b2482 and b2483 and b2484 and b2485 and b2486 and b2487 and b2488 and b2489 and b2490 ) ) or ( b4079 and ( b2719 and b2720 and b2721 and b2722 and b2723 and b2724 ) ) )	Pyruvate Metabolism
		( ( b4136 and b3781 ) or ( b4136 and b2582 ) )	Unassigned
		( ( b4219 and b2582 ) or ( b4219 and b3781 ) )	Methionine Metabolism	1.8.4.5
		( ( b4231 and b4227 and b4485 and b4230 ) or ( b3749 and b3751 and b3750 and b3748 ) or ( b4087 and b4088 and b4086 ) )	Transport, Inner Membrane
		( b0002 or b3940 or b4024 )	Threonine and Lysine Metabolism	2.7.2.4
		( b0032 and b0033 )	Arginine and Proline Metabolism	6.3.5.5
		( b0048 or b1606 )	Cofactor and Prosthetic Group Biosynthesis	1.5.1.3
		( b0052 and b2564 )	Cofactor and Prosthetic Group Biosynthesis
		( b0061 or b4198 or b3583 )	Alternate Carbon Metabolism	5.1.3.4
		( b0063 or b3580 )	Alternate Carbon Metabolism	2.7.1.53
		( b0068 and b0067 and b0066 )	Transport, Inner Membrane
		( b0071 and b0072 )	Valine, Leucine, and Isoleucine Metabolism	4.2.1.33
		( b0071 and b0072 )	Valine, Leucine, and Isoleucine Metabolism	4.2.1.33
		( b0084 or b0635 or b0149 or b3396 )	Murein Biosynthesis
		( b0084 or b0635 or b3396 or b0149 )	Murein Biosynthesis
		( b0112 or b3161 or b3709 )	Transport, Inner Membrane
		( b0114 and b0115 and b0116 )	Glycolysis/Gluconeogenesis
		( b0116 and b0726 and b0727 )	Citric Acid Cycle
		( b0118 or b1276 )	Citric Acid Cycle	4.2.1.3
		( b0124 or b0837 )	Oxidative Phosphorylation
		( b0149 or b2519 or b3396 )	Murein Biosynthesis
		( b0149 or b3396 )	Murein Biosynthesis
		( b0150 and ( b1252 and b3005 and b3006 ) )	Transport, Outer Membrane
		( b0150 and ( b1252 and b3005 and b3006 ) )	Transport, Outer Membrane
		( b0150 and ( b1252 and b3005 and b3006 ) )	Transport, Outer Membrane
		( b0153 and b0151 and b0152 )	Transport, Inner Membrane
		( b0153 and b0151 and b0152 )	Transport, Inner Membrane
		( b0153 and b0151 and b0152 )	Inorganic Ion Transport and Metabolism
		( b0153 and b0151 and b0152 )	Inorganic Ion Transport and Metabolism
		( b0153 and b0151 and b0152 )	Inorganic Ion Transport and Metabolism
		( b0180 or b0954 )	Cell Envelope Biosynthesis	4.2.1.61
		( b0185 and b2316 and b3255 and b3256 )	Membrane Lipid Metabolism	6.4.1.2
		( b0186 or b4131 )	Threonine and Lysine Metabolism	4.1.1.18
		( b0198 and b0199 and b0197 )	Transport, Inner Membrane
		( b0198 and b0199 and b0197 )	Transport, Inner Membrane
		( b0207 or b3012 )	Alternate Carbon Metabolism
		( b0237 or b4260 or b2523 or b0932 )	Cysteine Metabolism	3.4.11.2
		( b0238 or b0125 )	Nucleotide Salvage Pathway	2.4.2.8
		( b0238 or b0125 )	Nucleotide Salvage Pathway	2.4.2.8
		( b0241 or b0929 or b1377 or b2215 )	Transport, Outer Membrane Porin
		( b0241 or b0929 or b1377 or b2215 )	Transport, Outer Membrane Porin
		( b0241 or b0929 or b1377 or b2215 )	Transport, Outer Membrane Porin
		( b0241 or b0929 or b1377 or b2215 )	Transport, Outer Membrane Porin
		( b0241 or b0929 or b1377 or b2215 )	Transport, Outer Membrane Porin
		( b0241 or b0929 or b1377 or b2215 )	Transport, Outer Membrane Porin
		( b0241 or b0929 or b1377 or b2215 )	Transport, Outer Membrane Porin
		( b0241 or b0929 or b1377 or b2215 )	Transport, Outer Membrane Porin
		( b0241 or b0929 or b1377 or b2215 )	Transport, Outer Membrane Porin
		( b0241 or b0929 or b1377 or b2215 )	Transport, Outer Membrane Porin
		( b0241 or b0929 or b1377 or b2215 )	Transport, Outer Membrane Porin
		( b0241 or b0929 or b1377 or b2215 )	Transport, Outer Membrane Porin
		( b0241 or b0929 or b1377 or b2215 )	Transport, Outer Membrane Porin
		( b0241 or b0929 or b1377 or b2215 )	Transport, Outer Membrane Porin
		( b0241 or b0929 or b1377 or b2215 )	Transport, Outer Membrane Porin
		( b0241 or b0929 or b1377 or b2215 )	Transport, Outer Membrane Porin
		( b0241 or b0929 or b1377 or b2215 )	Transport, Outer Membrane Porin
		( b0241 or b0929 or b1377 or b2215 )	Transport, Outer Membrane Porin
		( b0241 or b0929 or b1377 or b2215 )	Transport, Outer Membrane Porin
		( b0241 or b0929 or b1377 or b2215 )	Transport, Outer Membrane Porin
		( b0241 or b0929 or b1377 or b2215 )	Transport, Outer Membrane Porin
		( b0241 or b0929 or b1377 or b2215 )	Transport, Outer Membrane Porin
		( b0241 or b0929 or b1377 or b2215 )	Transport, Outer Membrane Porin
		( b0241 or b0929 or b1377 or b2215 )	Transport, Outer Membrane Porin
		( b0241 or b0929 or b1377 or b2215 )	Transport, Outer Membrane Porin
		( b0241 or b0929 or b1377 or b2215 )	Transport, Outer Membrane Porin
		( b0241 or b0929 or b1377 or b2215 )	Transport, Outer Membrane Porin
		( b0241 or b0929 or b1377 or b2215 )	Transport, Outer Membrane Porin
		( b0241 or b0929 or b1377 or b2215 )	Transport, Outer Membrane Porin
		( b0241 or b0929 or b1377 or b2215 )	Transport, Outer Membrane Porin
		( b0241 or b0929 or b1377 or b2215 )	Transport, Outer Membrane Porin
		( b0241 or b0929 or b1377 or b2215 )	Transport, Outer Membrane Porin
		( b0241 or b0929 or b1377 or b2215 )	Transport, Outer Membrane Porin
		( b0241 or b0929 or b1377 or b2215 )	Transport, Outer Membrane Porin
		( b0241 or b0929 or b1377 or b2215 )	Transport, Outer Membrane Porin
		( b0241 or b0929 or b1377 or b2215 )	Transport, Outer Membrane Porin
		( b0241 or b0929 or b1377 or b2215 )	Transport, Outer Membrane Porin
		( b0241 or b0929 or b1377 or b2215 )	Transport, Outer Membrane Porin
		( b0241 or b0929 or b1377 or b2215 )	Transport, Outer Membrane Porin
		( b0241 or b0929 or b1377 or b2215 )	Transport, Outer Membrane Porin
		( b0241 or b0929 or b1377 or b2215 )	Transport, Outer Membrane Porin
		( b0241 or b0929 or b1377 or b2215 )	Transport, Outer Membrane Porin
		( b0241 or b0929 or b1377 or b2215 )	Transport, Outer Membrane Porin
		( b0241 or b0929 or b1377 or b2215 )	Transport, Outer Membrane Porin
		( b0241 or b0929 or b1377 or b2215 )	Transport, Outer Membrane Porin
		( b0241 or b0929 or b1377 or b2215 )	Transport, Outer Membrane Porin
		( b0241 or b0929 or b1377 or b2215 )	Transport, Outer Membrane Porin
		( b0241 or b0929 or b1377 or b2215 )	Transport, Outer Membrane Porin
		( b0241 or b0929 or b1377 or b2215 )	Transport, Outer Membrane Porin
		( b0241 or b0929 or b1377 or b2215 )	Transport, Outer Membrane Porin
		( b0241 or b0929 or b1377 or b2215 )	Transport, Outer Membrane Porin
		( b0241 or b0929 or b1377 or b2215 )	Transport, Outer Membrane Porin
		( b0241 or b0929 or b1377 or b2215 )	Transport, Outer Membrane Porin
		( b0241 or b0929 or b1377 or b2215 )	Transport, Outer Membrane Porin
		( b0241 or b0929 or b1377 or b2215 )	Transport, Outer Membrane Porin
		( b0241 or b0929 or b1377 or b2215 )	Transport, Outer Membrane Porin
		( b0241 or b0929 or b1377 or b2215 )	Transport, Outer Membrane Porin
		( b0241 or b0929 or b1377 or b2215 )	Transport, Outer Membrane Porin
		( b0241 or b0929 or b1377 or b2215 )	Transport, Outer Membrane Porin
		( b0241 or b0929 or b1377 or b2215 )	Transport, Outer Membrane Porin
		( b0241 or b0929 or b1377 or b2215 )	Transport, Outer Membrane Porin
		( b0241 or b0929 or b1377 or b2215 )	Transport, Outer Membrane Porin
		( b0241 or b0929 or b1377 or b2215 )	Transport, Outer Membrane Porin
		( b0241 or b0929 or b1377 or b2215 )	Transport, Outer Membrane Porin
		( b0241 or b0929 or b1377 or b2215 )	Transport, Outer Membrane Porin
		( b0241 or b0929 or b1377 or b2215 )	Transport, Outer Membrane Porin
		( b0241 or b0929 or b1377 or b2215 )	Transport, Outer Membrane Porin
		( b0241 or b0929 or b1377 or b2215 )	Transport, Outer Membrane Porin
		( b0241 or b0929 or b1377 or b2215 )	Transport, Outer Membrane Porin
		( b0241 or b0929 or b1377 or b2215 )	Transport, Outer Membrane Porin
		( b0241 or b0929 or b1377 or b2215 )	Transport, Outer Membrane Porin
		( b0241 or b0929 or b1377 or b2215 )	Transport, Outer Membrane Porin
		( b0241 or b0929 or b1377 or b2215 )	Transport, Outer Membrane Porin
		( b0241 or b0929 or b1377 or b2215 )	Transport, Outer Membrane Porin
		( b0241 or b0929 or b1377 or b2215 )	Transport, Outer Membrane Porin
		( b0241 or b0929 or b1377 or b2215 )	Transport, Outer Membrane Porin
		( b0241 or b0929 or b1377 or b2215 )	Transport, Outer Membrane Porin
		( b0241 or b0929 or b1377 or b2215 )	Transport, Outer Membrane Porin
		( b0241 or b0929 or b1377 or b2215 )	Transport, Outer Membrane Porin
		( b0241 or b0929 or b1377 or b2215 )	Transport, Outer Membrane Porin
		( b0241 or b0929 or b1377 or b2215 )	Transport, Outer Membrane Porin
		( b0241 or b0929 or b1377 or b2215 )	Transport, Outer Membrane Porin
		( b0241 or b0929 or b1377 or b2215 )	Transport, Outer Membrane Porin
		( b0241 or b0929 or b1377 or b2215 )	Transport, Outer Membrane Porin
		( b0241 or b0929 or b1377 or b2215 )	Transport, Outer Membrane Porin
		( b0241 or b0929 or b1377 or b2215 )	Transport, Outer Membrane Porin
		( b0241 or b0929 or b1377 or b2215 )	Transport, Outer Membrane Porin
		( b0241 or b0929 or b1377 or b2215 )	Transport, Outer Membrane Porin
		( b0241 or b0929 or b1377 or b2215 )	Transport, Outer Membrane Porin
		( b0241 or b0929 or b1377 or b2215 )	Transport, Outer Membrane Porin
		( b0241 or b0929 or b1377 or b2215 )	Transport, Outer Membrane Porin
		( b0241 or b0929 or b1377 or b2215 )	Transport, Outer Membrane Porin
		( b0241 or b0929 or b1377 or b2215 )	Transport, Outer Membrane Porin
		( b0241 or b0929 or b1377 or b2215 )	Transport, Outer Membrane Porin
		( b0241 or b0929 or b1377 or b2215 )	Transport, Outer Membrane Porin
		( b0241 or b0929 or b1377 or b2215 )	Transport, Outer Membrane Porin
		( b0241 or b0929 or b1377 or b2215 )	Transport, Outer Membrane Porin
		( b0241 or b0929 or b1377 or b2215 )	Transport, Outer Membrane Porin
		( b0241 or b0929 or b1377 or b2215 )	Transport, Outer Membrane Porin
		( b0241 or b0929 or b1377 or b2215 )	Transport, Outer Membrane Porin
		( b0241 or b0929 or b1377 or b2215 )	Transport, Outer Membrane Porin
		( b0241 or b0929 or b1377 or b2215 )	Transport, Outer Membrane Porin
		( b0241 or b0929 or b1377 or b2215 )	Transport, Outer Membrane Porin
		( b0241 or b0929 or b1377 or b2215 )	Transport, Outer Membrane Porin
		( b0241 or b0929 or b1377 or b2215 )	Transport, Outer Membrane Porin
		( b0241 or b0929 or b1377 or b2215 )	Transport, Outer Membrane Porin
		( b0241 or b0929 or b1377 or b2215 )	Transport, Outer Membrane Porin
		( b0241 or b0929 or b1377 or b2215 )	Transport, Outer Membrane Porin
		( b0241 or b0929 or b1377 or b2215 )	Transport, Outer Membrane Porin
		( b0241 or b0929 or b1377 or b2215 )	Transport, Outer Membrane Porin
		( b0241 or b0929 or b1377 or b2215 )	Transport, Outer Membrane Porin
		( b0241 or b0929 or b1377 or b2215 )	Transport, Outer Membrane Porin
		( b0241 or b0929 or b1377 or b2215 )	Transport, Outer Membrane Porin
		( b0241 or b0929 or b1377 or b2215 )	Transport, Outer Membrane Porin
		( b0241 or b0929 or b1377 or b2215 )	Transport, Outer Membrane Porin
		( b0241 or b0929 or b1377 or b2215 )	Transport, Outer Membrane Porin
		( b0241 or b0929 or b1377 or b2215 )	Transport, Outer Membrane Porin
		( b0241 or b0929 or b1377 or b2215 )	Transport, Outer Membrane Porin
		( b0241 or b0929 or b1377 or b2215 )	Transport, Outer Membrane Porin
		( b0241 or b0929 or b1377 or b2215 )	Transport, Outer Membrane Porin
		( b0241 or b0929 or b1377 or b2215 )	Transport, Outer Membrane Porin
		( b0241 or b0929 or b1377 or b2215 )	Transport, Outer Membrane Porin
		( b0241 or b0929 or b1377 or b2215 )	Transport, Outer Membrane Porin
		( b0241 or b0929 or b1377 or b2215 )	Transport, Outer Membrane Porin
		( b0241 or b0929 or b1377 or b2215 )	Transport, Outer Membrane Porin
		( b0241 or b0929 or b1377 or b2215 )	Transport, Outer Membrane Porin
		( b0241 or b0929 or b1377 or b2215 )	Transport, Outer Membrane Porin
		( b0241 or b0929 or b1377 or b2215 )	Transport, Outer Membrane Porin
		( b0241 or b0929 or b1377 or b2215 )	Transport, Outer Membrane Porin
		( b0241 or b0929 or b1377 or b2215 )	Transport, Outer Membrane Porin
		( b0241 or b0929 or b1377 or b2215 )	Transport, Outer Membrane Porin
		( b0241 or b0929 or b1377 or b2215 )	Transport, Outer Membrane Porin
		( b0241 or b0929 or b1377 or b2215 )	Transport, Outer Membrane Porin
		( b0241 or b0929 or b1377 or b2215 )	Transport, Outer Membrane Porin
		( b0241 or b0929 or b1377 or b2215 )	Transport, Outer Membrane Porin
		( b0241 or b0929 or b1377 or b2215 )	Transport, Outer Membrane Porin
		( b0241 or b0929 or b1377 or b2215 )	Transport, Outer Membrane Porin
		( b0241 or b0929 or b1377 or b2215 )	Transport, Outer Membrane Porin
		( b0241 or b0929 or b1377 or b2215 )	Transport, Outer Membrane Porin
		( b0241 or b0929 or b1377 or b2215 )	Transport, Outer Membrane Porin
		( b0241 or b0929 or b1377 or b2215 )	Transport, Outer Membrane Porin
		( b0241 or b0929 or b1377 or b2215 )	Transport, Outer Membrane Porin
		( b0241 or b0929 or b1377 or b2215 )	Transport, Outer Membrane Porin
		( b0241 or b0929 or b1377 or b2215 )	Transport, Outer Membrane Porin
		( b0241 or b0929 or b1377 or b2215 )	Transport, Outer Membrane Porin
		( b0241 or b0929 or b1377 or b2215 )	Transport, Outer Membrane Porin
		( b0241 or b0929 or b1377 or b2215 )	Transport, Outer Membrane Porin
		( b0241 or b0929 or b1377 or b2215 )	Transport, Outer Membrane Porin
		( b0241 or b0929 or b1377 or b2215 )	Transport, Outer Membrane Porin
		( b0241 or b0929 or b1377 or b2215 )	Transport, Outer Membrane Porin
		( b0241 or b0929 or b1377 or b2215 )	Transport, Outer Membrane Porin
		( b0241 or b0929 or b1377 or b2215 )	Transport, Outer Membrane Porin
		( b0241 or b0929 or b1377 or b2215 )	Transport, Outer Membrane Porin
		( b0241 or b0929 or b1377 or b2215 )	Transport, Outer Membrane Porin
		( b0241 or b0929 or b1377 or b2215 )	Transport, Outer Membrane Porin
		( b0241 or b0929 or b1377 or b2215 )	Transport, Outer Membrane Porin
		( b0241 or b0929 or b1377 or b2215 )	Transport, Outer Membrane Porin
		( b0241 or b0929 or b1377 or b2215 )	Transport, Outer Membrane Porin
		( b0241 or b0929 or b1377 or b2215 )	Transport, Outer Membrane Porin
		( b0241 or b0929 or b1377 or b2215 )	Transport, Outer Membrane Porin
		( b0241 or b0929 or b1377 or b2215 )	Transport, Outer Membrane Porin
		( b0241 or b0929 or b1377 or b2215 )	Transport, Outer Membrane Porin
		( b0241 or b0929 or b1377 or b2215 )	Transport, Outer Membrane Porin
		( b0241 or b0929 or b1377 or b2215 )	Transport, Outer Membrane Porin
		( b0241 or b0929 or b1377 or b2215 )	Transport, Outer Membrane Porin
		( b0241 or b0929 or b1377 or b2215 )	Transport, Outer Membrane Porin
		( b0241 or b0929 or b1377 or b2215 )	Transport, Outer Membrane Porin
		( b0241 or b0929 or b1377 or b2215 )	Transport, Outer Membrane Porin
		( b0241 or b0929 or b1377 or b2215 )	Transport, Outer Membrane Porin
		( b0241 or b0929 or b1377 or b2215 )	Transport, Outer Membrane Porin
		( b0241 or b0929 or b1377 or b2215 )	Transport, Outer Membrane Porin
		( b0241 or b0929 or b1377 or b2215 )	Transport, Outer Membrane Porin
		( b0241 or b0929 or b1377 or b2215 )	Transport, Outer Membrane Porin
		( b0241 or b0929 or b1377 or b2215 )	Transport, Outer Membrane Porin
		( b0241 or b0929 or b1377 or b2215 )	Transport, Outer Membrane Porin
		( b0241 or b0929 or b1377 or b2215 )	Transport, Outer Membrane Porin
		( b0241 or b0929 or b1377 or b2215 )	Transport, Outer Membrane Porin
		( b0241 or b0929 or b1377 or b2215 )	Transport, Outer Membrane Porin
		( b0241 or b0929 or b1377 or b2215 )	Transport, Outer Membrane Porin
		( b0241 or b0929 or b1377 or b2215 )	Transport, Outer Membrane Porin
		( b0241 or b0929 or b1377 or b2215 )	Transport, Outer Membrane Porin
		( b0241 or b0929 or b1377 or b2215 )	Transport, Outer Membrane Porin
		( b0241 or b0929 or b1377 or b2215 )	Transport, Outer Membrane Porin
		( b0241 or b0929 or b1377 or b2215 )	Transport, Outer Membrane Porin
		( b0241 or b0929 or b1377 or b2215 )	Transport, Outer Membrane Porin
		( b0241 or b0929 or b1377 or b2215 )	Transport, Outer Membrane Porin
		( b0241 or b0929 or b1377 or b2215 )	Transport, Outer Membrane Porin
		( b0241 or b0929 or b1377 or b2215 )	Transport, Outer Membrane Porin
		( b0241 or b0929 or b1377 or b2215 )	Transport, Outer Membrane Porin
		( b0241 or b0929 or b1377 or b2215 )	Transport, Outer Membrane Porin
		( b0241 or b0929 or b1377 or b2215 )	Transport, Outer Membrane Porin
		( b0241 or b0929 or b1377 or b2215 )	Transport, Outer Membrane Porin
		( b0241 or b0929 or b1377 or b2215 )	Transport, Outer Membrane Porin
		( b0241 or b0929 or b1377 or b2215 )	Transport, Outer Membrane Porin
		( b0241 or b0929 or b1377 or b2215 )	Transport, Outer Membrane Porin
		( b0241 or b0929 or b1377 or b2215 )	Transport, Outer Membrane Porin
		( b0241 or b0929 or b1377 or b2215 )	Transport, Outer Membrane Porin
		( b0241 or b0929 or b1377 or b2215 )	Transport, Outer Membrane Porin
		( b0241 or b0929 or b1377 or b2215 )	Transport, Outer Membrane Porin
		( b0241 or b0929 or b1377 or b2215 )	Transport, Outer Membrane Porin
		( b0241 or b0929 or b1377 or b2215 )	Transport, Outer Membrane Porin
		( b0241 or b0929 or b1377 or b2215 )	Transport, Outer Membrane Porin
		( b0241 or b0929 or b1377 or b2215 )	Transport, Outer Membrane Porin
		( b0241 or b0929 or b1377 or b2215 )	Transport, Outer Membrane Porin
		( b0241 or b0929 or b1377 or b2215 )	Transport, Outer Membrane Porin
		( b0241 or b0929 or b1377 or b2215 )	Transport, Outer Membrane Porin
		( b0241 or b0929 or b1377 or b2215 )	Transport, Outer Membrane Porin
		( b0241 or b0929 or b1377 or b2215 )	Transport, Outer Membrane Porin
		( b0241 or b0929 or b1377 or b2215 )	Transport, Outer Membrane Porin
		( b0241 or b0929 or b1377 or b2215 )	Transport, Outer Membrane Porin
		( b0241 or b0929 or b1377 or b2215 )	Transport, Outer Membrane Porin
		( b0241 or b0929 or b1377 or b2215 )	Transport, Outer Membrane Porin
		( b0241 or b0929 or b1377 or b2215 )	Transport, Outer Membrane Porin
		( b0241 or b0929 or b1377 or b2215 )	Transport, Outer Membrane Porin
		( b0241 or b0929 or b1377 or b2215 )	Transport, Outer Membrane Porin
		( b0241 or b0929 or b1377 or b2215 )	Transport, Outer Membrane Porin
		( b0241 or b0929 or b1377 or b2215 )	Transport, Outer Membrane Porin
		( b0241 or b0929 or b1377 or b2215 )	Transport, Outer Membrane Porin
		( b0241 or b0929 or b1377 or b2215 )	Transport, Outer Membrane Porin
		( b0241 or b0929 or b1377 or b2215 )	Transport, Outer Membrane Porin
		( b0241 or b0929 or b1377 or b2215 )	Transport, Outer Membrane Porin
		( b0241 or b0929 or b1377 or b2215 )	Transport, Outer Membrane Porin
		( b0241 or b0929 or b1377 or b2215 )	Transport, Outer Membrane Porin
		( b0241 or b0929 or b1377 or b2215 )	Transport, Outer Membrane Porin
		( b0241 or b0929 or b1377 or b2215 )	Transport, Outer Membrane Porin
		( b0241 or b0929 or b1377 or b2215 )	Transport, Outer Membrane Porin
		( b0241 or b0929 or b1377 or b2215 )	Transport, Outer Membrane Porin
		( b0241 or b0929 or b1377 or b2215 )	Transport, Outer Membrane Porin
		( b0241 or b0929 or b1377 or b2215 )	Transport, Outer Membrane Porin
		( b0241 or b0929 or b1377 or b2215 )	Transport, Outer Membrane Porin
		( b0241 or b0929 or b2215 or b1377 )	Transport, Outer Membrane Porin
		( b0241 or b1377 or b0929 or b2215 )	Transport, Outer Membrane Porin
		( b0241 or b1377 or b2215 or b0929 )	Transport, Outer Membrane Porin
		( b0241 or b1377 or b2215 or b0929 )	Transport, Outer Membrane Porin
		( b0314 or b1801 )	Transport, Inner Membrane
		( b0339 or b0126 )	Unassigned	4.2.1.1
		( b0356 or b1478 or b1241 )	Pyruvate Metabolism	1.1.1.1
		( b0365 and b0366 and b0367 )	Transport, Inner Membrane
		( b0381 or b0092 )	Cell Envelope Biosynthesis	6.3.2.4
		( b0418 or b1278 )	Glycerophospholipid Metabolism	3.1.3.27
		( b0418 or b1278 )	Glycerophospholipid Metabolism	3.1.3.27
		( b0418 or b1278 )	Glycerophospholipid Metabolism	3.1.3.27
		( b0418 or b1278 )	Glycerophospholipid Metabolism	3.1.3.27
		( b0418 or b1278 )	Glycerophospholipid Metabolism	3.1.3.27
		( b0418 or b1278 )	Glycerophospholipid Metabolism	3.1.3.27
		( b0418 or b1278 )	Glycerophospholipid Metabolism	3.1.3.27
		( b0425 or b3774 )	Cofactor and Prosthetic Group Biosynthesis	1.1.1.169
		( b0429 and b0430 and b0431 and b0432 )	Oxidative Phosphorylation
		( b0446 or b1134 )	Cofactor and Prosthetic Group Biosynthesis
		( b0451 or s0001 )	Inorganic Ion Transport and Metabolism
		( b0474 or b2518 )	Nucleotide Salvage Pathway	2.7.4.6
		( b0474 or b2518 )	Nucleotide Salvage Pathway	2.7.4.6
		( b0474 or b2518 )	Nucleotide Salvage Pathway	2.7.4.6
		( b0474 or b2518 )	Nucleotide Salvage Pathway	2.7.4.6
		( b0474 or b2518 )	Nucleotide Salvage Pathway	2.7.4.6
		( b0474 or b2518 )	Nucleotide Salvage Pathway	2.7.4.6
		( b0474 or b2518 )	Nucleotide Salvage Pathway	2.7.4.6
		( b0480 or b4055 )	Nucleotide Salvage Pathway	3.1.3.5
		( b0480 or b4055 )	Nucleotide Salvage Pathway	3.1.3.5
		( b0480 or b4055 )	Nucleotide Salvage Pathway	3.1.3.5
		( b0480 or b4055 )	Nucleotide Salvage Pathway	3.1.3.5
		( b0480 or b4055 )	Nucleotide Salvage Pathway	3.1.3.5
		( b0480 or b4055 )	Nucleotide Salvage Pathway	3.1.3.5
		( b0480 or b4055 )	Nucleotide Salvage Pathway	3.1.3.5
		( b0480 or b4055 )	Nucleotide Salvage Pathway	3.1.3.5
		( b0480 or b4055 )	Nucleotide Salvage Pathway	3.1.3.5
		( b0480 or b4055 )	Nucleotide Salvage Pathway	3.1.3.5
		( b0480 or b4055 )	Nucleotide Salvage Pathway	3.1.3.5
		( b0480 or b4055 )	Nucleotide Salvage Pathway	3.1.3.5
		( b0509 or b3125 )	Alternate Carbon Metabolism	1.1.1.60
		( b0521 or b0323 or b2874 )	Unassigned	2.7.2.2
		( b0572 and b0573 and b0574 and b0575 )	Inorganic Ion Transport and Metabolism
		( b0572 and b0573 and b0574 and b0575 )	Transport, Outer Membrane
		( b0576 or b0112 )	Transport, Inner Membrane
		( b0584 and ( b1252 and b3005 and b3006 ) )	Transport, Outer Membrane
		( b0592 and b0588 and b0590 and b0589 )	Inorganic Ion Transport and Metabolism
		( b0592 and b0588 and b0590 and b0589 )	Inorganic Ion Transport and Metabolism
		( b0632 or b3182 or b0839 or b2010 )	Murein Biosynthesis	3.4.16.4
		( b0632 or b3182 or b0839 or b2010 )	Murein Biosynthesis	3.4.16.4
		( b0632 or b3182 or b0839 or b2010 )	Murein Biosynthesis	3.4.16.4
		( b0632 or b3182 or b0839 or b2010 )	Murein Biosynthesis	3.4.16.4
		( b0632 or b3182 or b0839 or b2010 )	Murein Biosynthesis	3.4.16.4
		( b0639 or b4390 )	Cofactor and Prosthetic Group Biosynthesis	2.7.7.1
		( b0650 or b4161 )	Nucleotide Salvage Pathway	3.6.1.15
		( b0655 and b0654 and b0653 and b0652 )	Transport, Inner Membrane
		( b0655 and b0654 and b0653 and b0652 )	Transport, Inner Membrane
		( b0657 and b1677 )	Unassigned
		( b0657 and b1677 )	Unassigned
		( b0698 and b0697 and b0696 )	Inorganic Ion Transport and Metabolism
		( b0721 and b0722 and b0723 and b0724 )	Oxidative Phosphorylation	1.3.99.1
		( b0728 and b0729 )	Citric Acid Cycle	6.2.1.5
		( b0731 and b2415 and b2416 )	Transport, Inner Membrane
		( b0752 or b3915 )	Inorganic Ion Transport and Metabolism
		( b0752 or b3915 )	Inorganic Ion Transport and Metabolism
		( b0763 and b0764 and b0765 )	Inorganic Ion Transport and Metabolism
		( b0811 and b0810 and b0809 )	Transport, Inner Membrane
		( b0813 or b3823 )	Transport, Inner Membrane
		( b0813 or b3824 )	Transport, Inner Membrane
		( b0825 or b3946 )	Glycolysis/Gluconeogenesis
		( b0829 and b0830 and b0831 and b0832 )	Transport, Inner Membrane
		( b0841 or b1278 or b3057 )	Cell Envelope Biosynthesis	3.6.1.27
		( b0842 or b1216 )	Inorganic Ion Transport and Metabolism
		( b0870 or b2551 )	Cofactor and Prosthetic Group Biosynthesis
		( b0875 or s0001 )	Transport, Inner Membrane
		( b0886 and b0887 )	Transport, Inner Membrane
		( b0886 and b0887 )	Transport, Inner Membrane
		( b0894 and b0895 and b0896 )	Oxidative Phosphorylation
		( b0894 and b0895 and b0896 )	Oxidative Phosphorylation
		( b0904 or b2492 )	Transport, Inner Membrane
		( b0904 or b2492 )	Transport, Inner Membrane
		( b0910 or b0171 )	Nucleotide Salvage Pathway	2.7.4.14
		( b0928 or b4054 or b3770 )	Tyrosine, Tryptophan, and Phenylalanine Metabolism	2.6.1.58
		( b0929 or b1377 or b2215 or b0241 )	Transport, Outer Membrane Porin
		( b0929 or b1377 or b2215 or b0241 )	Transport, Outer Membrane Porin
		( b0929 or b1377 or b2215 or b0241 )	Transport, Outer Membrane Porin
		( b0929 or b1377 or b2215 or b0241 )	Transport, Outer Membrane Porin
		( b0929 or b2215 or b1377 or b0241 )	Transport, Outer Membrane Porin
		( b0929 or b2215 or b1377 or b0241 )	Transport, Outer Membrane Porin
		( b0936 and b0933 and b0934 )	Transport, Inner Membrane
		( b0936 and b0933 and b0934 )	Transport, Inner Membrane
		( b0936 and b0933 and b0934 )	Transport, Inner Membrane
		( b0937 or ( b2763 and b2764 ) or b3844 )	Cofactor and Prosthetic Group Biosynthesis
		( b0937 or b3844 )	Cofactor and Prosthetic Group Biosynthesis
		( b0954 or b0180 )	Cell Envelope Biosynthesis	4.2.1.60
		( b0954 or b0180 )	Cell Envelope Biosynthesis	4.2.1.61
		( b0954 or b0180 )	Cell Envelope Biosynthesis	4.2.1.61
		( b0954 or b0180 )	Cell Envelope Biosynthesis	4.2.1.61
		( b0954 or b0180 )	Cell Envelope Biosynthesis	4.2.1.61
		( b0954 or b0180 )	Cell Envelope Biosynthesis	4.2.1.61
		( b0954 or b0180 )	Cell Envelope Biosynthesis	4.2.1.61
		( b0954 or b0180 )	Cell Envelope Biosynthesis	4.2.1.61
		( b0954 or b0180 )	Cell Envelope Biosynthesis	4.2.1.58
		( b0954 or b0180 )	Cell Envelope Biosynthesis	4.2.1.58
		( b0954 or b0180 )	Cell Envelope Biosynthesis	4.2.1.58
		( b0978 and b0979 )	Oxidative Phosphorylation
		( b1033 or b3553 )	Glyoxylate Metabolism	1.1.1.26
		( b1033 or b3553 )	Alternate Carbon Metabolism
		( b1033 or b3553 )	Alternate Carbon Metabolism
		( b1094 and b0181 )	Lipopolysaccharide Biosynthesis / Recycling	2.3.1.129
		( b1094 and b1091 )	Membrane Lipid Metabolism	2.3.1.38
		( b1094 and b1092 )	Membrane Lipid Metabolism	2.3.1.39
		( b1095 or b2323 )	Cell Envelope Biosynthesis	2.3.1.41
		( b1102 and ( b1252 and b3005 and b3006 ) )	Transport, Outer Membrane
		( b1200 and b1199 and b1198 and b2415 and b2416 )	Alternate Carbon Metabolism
		( b1216 or b0842 or b3350 or b0047 )	Inorganic Ion Transport and Metabolism
		( b1223 or b1469 )	Inorganic Ion Transport and Metabolism
		( b1241 or b0351 )	Pyruvate Metabolism	1.2.1.10
		( b1243 and b1244 and b1245 and b1246 and b1247 )	Murein Recycling
		( b1249 or b0789 )	Glycerophospholipid Metabolism
		( b1249 or b0789 )	Glycerophospholipid Metabolism
		( b1249 or b0789 )	Glycerophospholipid Metabolism
		( b1249 or b0789 )	Glycerophospholipid Metabolism
		( b1249 or b0789 )	Glycerophospholipid Metabolism
		( b1249 or b0789 )	Glycerophospholipid Metabolism
		( b1249 or b0789 )	Glycerophospholipid Metabolism
		( b1250 or ( b1291 and b3290 and b1363 ) or b3747 or ( b1291 and b3290 and b3849 ) )	Inorganic Ion Transport and Metabolism
		( b1260 and b1261 )	Tyrosine, Tryptophan, and Phenylalanine Metabolism	4.2.1.20
		( b1260 and b1261 )	Tyrosine, Tryptophan, and Phenylalanine Metabolism	4.2.1.20
		( b1260 and b1261 )	Tyrosine, Tryptophan, and Phenylalanine Metabolism	4.2.1.20
		( b1263 and b1264 )	Tyrosine, Tryptophan, and Phenylalanine Metabolism	4.1.3.27
		( b1276 or b0118 )	Citric Acid Cycle	4.2.1.3
		( b1278 or b0418 )	Glycerophospholipid Metabolism	3.1.3.27
		( b1278 or b0418 )	Glycerophospholipid Metabolism	3.1.3.27
		( b1278 or b0418 )	Glycerophospholipid Metabolism	3.1.3.27
		( b1278 or b0418 )	Glycerophospholipid Metabolism	3.1.3.27
		( b1278 or b0418 )	Glycerophospholipid Metabolism	3.1.3.27
		( b1278 or b0418 )	Glycerophospholipid Metabolism	3.1.3.27
		( b1278 or b0418 )	Glycerophospholipid Metabolism	3.1.3.27
		( b1296 or b0692 )	Transport, Inner Membrane
		( b1329 and b1244 and b1245 and b1246 and b1247 )	Murein Recycling
		( b1377 or b0929 or b0241 or b2215 )	Transport, Outer Membrane Porin
		( b1377 or b0929 or b2215 or b0241 or b3875 or b1319 or b0957 or s0001 )	Transport, Outer Membrane
		( b1377 or b0929 or b2215 or b0241 )	Transport, Outer Membrane Porin
		( b1377 or b0929 or b2215 or b0241 )	Transport, Outer Membrane Porin
		( b1377 or b2215 or b0241 or b0929 )	Transport, Outer Membrane Porin
		( b1377 or b2215 or b0241 or b0929 )	Transport, Outer Membrane Porin
		( b1592 or b0155 )	Inorganic Ion Transport and Metabolism
		( b1602 and b1603 )	Oxidative Phosphorylation	1.6.1.1
		( b1612 or b4122 or b1611 )	Citric Acid Cycle	4.2.1.2
		( b1622 or b3008 )	Methionine Metabolism	4.4.1.8
		( b1701 or b1805 )	Cell Envelope Biosynthesis	6.2.1.3
		( b1701 or b1805 )	Cell Envelope Biosynthesis	6.2.1.3
		( b1701 or b1805 )	Cell Envelope Biosynthesis	6.2.1.3
		( b1711 and b1709 and b0158 )	Transport, Inner Membrane
		( b1711 and b1709 and b0158 )	Transport, Inner Membrane
		( b1711 and b1709 and b0158 )	Transport, Inner Membrane
		( b1713 and b1714 )	tRNA Charging	6.1.1.20
		( b1732 or b3942 )	Unassigned	1.11.1.6
		( b1767 or b0828 )	Alanine and Aspartate Metabolism	3.5.1.1
		( b1801 or b4208 )	Transport, Inner Membrane
		( b1805 or b1701 )	Cell Envelope Biosynthesis	6.2.1.3
		( b1805 or b1701 )	Cell Envelope Biosynthesis	6.2.1.3
		( b1805 or b1701 )	Cell Envelope Biosynthesis	6.2.1.3
		( b1805 or b1701 )	Cell Envelope Biosynthesis	6.2.1.3
		( b1805 or b1701 )	Cell Envelope Biosynthesis	6.2.1.3
		( b1805 or b1701 )	Cell Envelope Biosynthesis	6.2.1.3
		( b1805 or b1701 )	Cell Envelope Biosynthesis	6.2.1.3
		( b1812 or b0485 or b1524 )	Glutamate Metabolism	3.5.1.2
		( b1817 and b1818 and b1819 and b2415 and b2416 )	Transport, Inner Membrane
		( b1817 and b1818 and b1819 and b2415 and b2416 )	Transport, Inner Membrane
		( b1817 and b1818 and b1819 and b2415 and b2416 )	Transport, Inner Membrane
		( b1817 and b1818 and b1819 and b2415 and b2416 )	Transport, Inner Membrane
		( b1854 or b1676 )	Glycolysis/Gluconeogenesis	2.7.1.40
		( b1857 and b1859 and b1858 )	Inorganic Ion Transport and Metabolism
		( b1865 or b0099 )	Cofactor and Prosthetic Group Biosynthesis
		( b1872 and b1873 )	Oxidative Phosphorylation
		( b1872 and b1873 )	Oxidative Phosphorylation
		( b1901 and b1900 and b4460 )	Transport, Inner Membrane
		( b1907 or b0112 or b0576 )	Transport, Inner Membrane
		( b2023 and b2025 )	Histidine Metabolism
		( b2035 and b2027 )	Lipopolysaccharide Biosynthesis / Recycling
		( b2035 and b2027 )	Lipopolysaccharide Biosynthesis / Recycling
		( b2035 and b2027 )	Lipopolysaccharide Biosynthesis / Recycling
		( b2039 or b3789 )	Cell Envelope Biosynthesis	2.7.7.24
		( b2045 or b0757 )	Alternate Carbon Metabolism	2.7.1.6
		( b2094 and b2093 and b2092 and b2415 and b2416 )	Transport, Inner Membrane
		( b2097 or b2925 or b1773 )	Glycolysis/Gluconeogenesis	4.1.2.13
		( b2103 or b2418 )	Cofactor and Prosthetic Group Biosynthesis	2.7.1.49
		( b2128 and b2129 and b2130 and b2131 )	Transport, Inner Membrane
		( b2128 and b2129 and b2130 and b2131 )	Transport, Inner Membrane
		( b2133 or b1380 )	Pyruvate Metabolism	1.1.1.28
		( b2149 and b2150 and b2148 )	Transport, Inner Membrane
		( b2149 and b2150 and b2148 )	Transport, Inner Membrane
		( b2154 or b0355 )	Cofactor and Prosthetic Group Biosynthesis	3.1.2.12
		( b2162 or b0651 or b0030 )	Alternate Carbon Metabolism	3.2.2.8
		( b2162 or b0651 or b0030 )	Alternate Carbon Metabolism	3.2.2.8
		( b2167 and b2169 and b2415 and b2416 )	Transport, Inner Membrane
		( b2170 or b0070 or b1528 )	Transport, Inner Membrane
		( b2201 and b2200 and b2199 )	Transport, Inner Membrane
		( b2215 or b0241 or b0929 or b1377 )	Transport, Outer Membrane Porin
		( b2215 or b1377 or b0929 or b0241 )	Transport, Outer Membrane Porin
		( b2221 and b2222 )	Alternate Carbon Metabolism
		( b2221 and b2222 )	Alternate Carbon Metabolism	2.8.3.8
		( b2221 and b2222 )	Alternate Carbon Metabolism	2.8.3.8
		( b2241 and b2242 and b2243 )	Oxidative Phosphorylation	1.1.99.5
		( b2241 and b2242 and b2243 )	Oxidative Phosphorylation	1.1.99.5
		( b2276 and b2277 and b2278 and b2279 and b2280 and b2281 and b2282 and b2283 and b2284 and b2285 and b2286 and b2287 and b2288 )	Oxidative Phosphorylation	1.6.5.3
		( b2276 and b2277 and b2278 and b2279 and b2280 and b2281 and b2282 and b2283 and b2284 and b2285 and b2286 and b2287 and b2288 )	Oxidative Phosphorylation	1.6.5.3
		( b2276 and b2277 and b2278 and b2279 and b2280 and b2281 and b2282 and b2283 and b2284 and b2285 and b2286 and b2287 and b2288 )	Oxidative Phosphorylation	1.6.5.3
		( b2291 or b2744 or b4374 )	Nucleotide Salvage Pathway	3.1.3.5
		( b2291 or b2744 or b4374 )	Nucleotide Salvage Pathway	3.1.3.5
		( b2291 or b2744 )	Nucleotide Salvage Pathway	3.1.3.5
		( b2291 or b2744 )	Nucleotide Salvage Pathway	3.1.3.5
		( b2291 or b2744 )	Nucleotide Salvage Pathway	3.1.3.5
		( b2291 or b2744 )	Nucleotide Salvage Pathway	3.1.3.5
		( b2309 and b2307 and b2306 and b2308 )	Transport, Inner Membrane
		( b2310 and b2307 and b2306 and b2308 )	Transport, Inner Membrane
		( b2310 and b2307 and b2306 and b2308 )	Transport, Inner Membrane
		( b2323 or b1095 )	Cell Envelope Biosynthesis	2.3.1.41
		( b2323 or b1095 )	Cell Envelope Biosynthesis	2.3.1.41
		( b2323 or b1095 )	Cell Envelope Biosynthesis	2.3.1.41
		( b2323 or b1095 )	Cell Envelope Biosynthesis	2.3.1.41
		( b2323 or b1095 )	Cell Envelope Biosynthesis	2.3.1.41
		( b2323 or b1095 )	Cell Envelope Biosynthesis	2.3.1.41
		( b2323 or b1095 )	Membrane Lipid Metabolism	2.3.1.41
		( b2393 or b2964 )	Transport, Inner Membrane
		( b2393 or b2964 )	Transport, Inner Membrane
		( b2393 or b2964 )	Transport, Inner Membrane
		( b2393 or b2964 )	Transport, Inner Membrane
		( b2393 or b2964 )	Transport, Inner Membrane
		( b2393 or b2964 )	Transport, Inner Membrane
		( b2407 or b4384 )	Nucleotide Salvage Pathway	2.4.2.1
		( b2407 or b4384 )	Nucleotide Salvage Pathway	2.4.2.1
		( b2407 or b4384 )	Nucleotide Salvage Pathway	2.4.2.1
		( b2407 or b4384 )	Nucleotide Salvage Pathway	2.4.2.1
		( b2411 or b3996 )	Cofactor and Prosthetic Group Biosynthesis	3.6.1.22
		( b2415 and b2416 and b2702 and b2704 and b2703 )	Transport, Inner Membrane
		( b2415 and b2416 and b4195 and b4194 and b4193 )	Transport, Inner Membrane
		( b2417 and b1621 and b2415 and b2416 )	Transport, Inner Membrane
		( b2417 and b2415 and b2416 and b4240 )	Transport, Inner Membrane
		( b2417 and b2429 and b2415 and b2416 )	Transport, Inner Membrane
		( b2417 and b2429 and b2415 and b2416 )	Transport, Inner Membrane
		( b2418 or b1636 )	Cofactor and Prosthetic Group Biosynthesis	2.7.1.35
		( b2421 or b2414 )	Cysteine Metabolism
		( b2440 and b2441 )	Cell Envelope Biosynthesis	4.3.1.7
		( b2458 or b2297 )	Pyruvate Metabolism	2.3.1.8
		( b2464 or b0008 )	Pentose Phosphate Pathway	2.2.1.2
		( b2518 or b0474 )	Nucleotide Salvage Pathway	2.7.4.6
		( b2519 or b0149 or b3396 )	Murein Biosynthesis
		( b2530 and b3992 and ( b3990 and b3991 ) and b0423 and b4407 )	Cofactor and Prosthetic Group Biosynthesis
		( b2538 and b2539 and b2540 and b2542 )	Alternate Carbon Metabolism
		( b2538 and b2539 and b2540 and b2542 )	Alternate Carbon Metabolism
		( b2551 or b0870 )	Cofactor and Prosthetic Group Biosynthesis
		( b2551 or b0870 )	Threonine and Lysine Metabolism	4.1.2.5
		( b2551 or b0870 )	Threonine and Lysine Metabolism	4.1.2.5
		( b2563 or b3475 )	Cofactor and Prosthetic Group Biosynthesis	2.7.8.7
		( b2578 or b1533 )	Transport, Inner Membrane
		( b2578 or b1533 )	Transport, Inner Membrane
		( b2599 or b2600 )	Tyrosine, Tryptophan, and Phenylalanine Metabolism	5.4.99.5
		( b2601 or b0754 or b1704 )	Tyrosine, Tryptophan, and Phenylalanine Metabolism	4.1.2.15
		( b2662 or b1302 )	Arginine and Proline Metabolism	2.6.1.19
		( b2677 and b2678 and b2679 )	Transport, Inner Membrane
		( b2677 and b2678 and b2679 )	Transport, Inner Membrane
		( b2677 and b2678 and b2679 )	Transport, Inner Membrane
		( b2677 and b2678 and b2679 )	Transport, Inner Membrane
		( b2690 or b0688 )	Alternate Carbon Metabolism	5.4.2.2
		( b2708 or b3197 )	Alternate Carbon Metabolism	5.3.1.13
		( b2710 and b2711 )	Nitrogen Metabolism
		( b2744 or b2502 )	Anaplerotic Reactions	3.6.1.1
		( b2744 or b4374 )	Nucleotide Salvage Pathway	3.1.3.5
		( b2751 and b2752 )	Cysteine Metabolism
		( b2763 and b2764 )	Cofactor and Prosthetic Group Biosynthesis
		( b2763 and b2764 )	Cysteine Metabolism	1.8.2.2
		( b2781 or b0099 )	Nucleotide Salvage Pathway
		( b2781 or b0099 )	Nucleotide Salvage Pathway
		( b2781 or b1759 or b2251 )	Nucleotide Salvage Pathway
		( b2781 or b1759 )	Nucleotide Salvage Pathway
		( b2781 or b1865 )	Nucleotide Salvage Pathway
		( b2781 or b2251 )	Nucleotide Salvage Pathway
		( b2784 or b3650 )	Cofactor and Prosthetic Group Biosynthesis
		( b2787 or b2788 )	Alternate Carbon Metabolism	4.2.1.40
		( b2789 or b3127 )	Transport, Inner Membrane
		( b2796 or b3116 )	Transport, Inner Membrane
		( b2800 or b2738 )	Alternate Carbon Metabolism	4.1.2.17
		( b2817 or b4169 or b2435 )	Murein Recycling
		( b2836 and b1094 )	Cell Envelope Biosynthesis	6.2.1.20
		( b2836 and b1094 )	Cell Envelope Biosynthesis	6.2.1.20
		( b2836 and b1094 )	Cell Envelope Biosynthesis	6.2.1.20
		( b2836 and b1094 )	Cell Envelope Biosynthesis	6.2.1.20
		( b2836 and b1094 )	Cell Envelope Biosynthesis	6.2.1.20
		( b2836 and b1094 )	Cell Envelope Biosynthesis	6.2.1.20
		( b2836 and b1094 )	Cell Envelope Biosynthesis	6.2.1.20
		( b2836 and b1094 )	Cell Envelope Biosynthesis	6.2.1.20
		( b2836 and b1094 )	Cell Envelope Biosynthesis	6.2.1.20
		( b2866 and b2867 and b2868 )	Nucleotide Salvage Pathway
		( b2866 and b2867 and b2868 )	Nucleotide Salvage Pathway	1.1.1.204
		( b2890 or b4129 )	tRNA Charging	6.1.1.6
		( b2893 and b4136 )	Transport, Inner Membrane
		( b2904 and b2903 and b2905 and b0116 )	Folate Metabolism
		( b2914 or b4090 )	Pentose Phosphate Pathway	5.3.1.6
		( b2935 or b2465 )	Pentose Phosphate Pathway	2.2.1.1
		( b2935 or b2465 )	Pentose Phosphate Pathway	2.2.1.1
		( b2964 or b2393 )	Transport, Inner Membrane
		( b2965 or b0693 )	Arginine and Proline Metabolism	4.1.1.17
		( b2979 and b4467 and b4468 )	Alternate Carbon Metabolism
		( b2979 and b4467 and b4468 )	Alternate Carbon Metabolism
		( b2979 and b4467 and b4468 )	Alternate Carbon Metabolism
		( b2987 or b3493 )	Inorganic Ion Transport and Metabolism
		( b3012 or b0207 or b1781 or b3001 )	Methylglyoxal Metabolism
		( b3040 or b3816 )	Inorganic Ion Transport and Metabolism
		( b3057 or b1278 or b0841 )	Cell Envelope Biosynthesis	3.6.1.27
		( b3061 and b3062 )	Alternate Carbon Metabolism	4.2.1.32
		( b3115 or b2296 or b1849 )	Pyruvate Metabolism	2.7.2.1
		( b3117 or b1814 or b2797 or b3772 )	Valine, Leucine, and Isoleucine Metabolism
		( b3127 or b2789 )	Transport, Inner Membrane
		( b3127 or b2789 )	Transport, Inner Membrane
		( b3182 or b2328 or b2134 )	Murein Recycling
		( b3182 or b2328 or b2134 )	Murein Recycling
		( b3182 or b2328 or b2134 )	Murein Recycling
		( b3182 or b2328 or b2134 )	Murein Recycling
		( b3212 and b3213 )	Glutamate metabolism	1.4.1.13
		( b3265 and b3266 )	Transport, Inner Membrane
		( b3281 or b1692 )	Tyrosine, Tryptophan, and Phenylalanine Metabolism	1.1.1.25
		( b3359 or b1748 )	Arginine and Proline Metabolism	2.6.1.11
		( b3360 and b1812 )	Cofactor and Prosthetic Group Biosynthesis
		( b3365 and b3366 )	Oxidative Phosphorylation
		( b3367 or b1223 )	Inorganic Ion Transport and Metabolism
		( b3390 or b0388 )	Tyrosine, Tryptophan, and Phenylalanine Metabolism	2.7.1.71
		( b3415 or b4265 or b4321 or b4476 )	Transport, Inner Membrane
		( b3428 or b3417 )	Glycolysis/Gluconeogenesis	2.4.1.1
		( b3428 or b3417 )	Glycolysis/Gluconeogenesis	2.4.1.1
		( b3452 and b3453 and b3450 and b3451 )	Transport, Inner Membrane
		( b3452 and b3453 and b3450 and b3451 )	Transport, Inner Membrane
		( b3452 and b3453 and b3450 and b3451 )	Transport, Inner Membrane
		( b3452 and b3453 and b3450 and b3451 )	Transport, Inner Membrane
		( b3452 and b3453 and b3450 and b3451 )	Transport, Inner Membrane
		( b3452 and b3453 and b3450 and b3451 )	Transport, Inner Membrane
		( b3454 and b3455 and b3457 and b3460 and b3456 )	Transport, Inner Membrane
		( b3454 and b3455 and b3457 and b3460 and b3456 )	Transport, Inner Membrane
		( b3454 and b3455 and b3457 and b3460 and b3456 )	Transport, Inner Membrane
		( b3454 and b3455 and b3457 and b3460 and b3456 )	Transport, Inner Membrane
		( b3503 and b1064 )	Inorganic Ion Transport and Metabolism
		( b3517 or b1493 )	Glutamate Metabolism	4.1.1.15
		( b3544 and b3543 and b3542 and b3541 and b3540 )	Transport, Inner Membrane
		( b3544 and b3543 and b3542 and b3541 and b3540 )	Transport, Inner Membrane
		( b3553 or b1033 )	Glyoxylate Metabolism
		( b3559 and b3560 )	tRNA Charging	6.1.1.14
		( b3564 or b0063 )	Alternate Carbon Metabolism	2.7.1.17
		( b3566 and b3567 and b3568 )	Transport, Inner Membrane
		( b3577 and b3578 and b3579 )	Transport, Inner Membrane
		( b3599 and b2415 and b2416 )	Transport, Inner Membrane
		( b3603 or b2975 )	Transport, Inner Membrane
		( b3603 or b2975 )	Transport, Inner Membrane
		( b3603 or b2975 )	Transport, Inner Membrane
		( b3610 or b0849 or b1654 or b1064 )	Unassigned	1.8.4.2
		( b3612 or b4395 or b0755 )	Glycolysis/Gluconeogenesis	5.4.2.1
		( b3640 or b2251 )	Nucleotide Salvage Pathway	3.6.1.23
		( b3708 or b3008 )	Cysteine Metabolism	4.1.99.1
		( b3726 and b3725 and b3727 and b3728 )	Inorganic Ion Transport and Metabolism
		( b3770 or b4054 )	Valine, Leucine, and Isoleucine Metabolism	2.6.1.42
		( b3788 or b2041 )	Cell Envelope Biosynthesis	4.2.1.46
		( b3793 and b3785 )	Lipopolysaccharide Biosynthesis / Recycling
		( b3793 and b3785 )	Lipopolysaccharide Biosynthesis / Recycling
		( b3793 and b3785 )	Lipopolysaccharide Biosynthesis / Recycling
		( b3803 or b3368 )	Cofactor and Prosthetic Group Biosynthesis	2.1.1.107
		( b3843 or b2311 )	Cofactor and Prosthetic Group Biosynthesis
		( b3845 or b2342 )	Membrane Lipid Metabolism	2.3.1.16
		( b3845 or b2342 )	Membrane Lipid Metabolism	2.3.1.16
		( b3845 or b2342 )	Membrane Lipid Metabolism	2.3.1.16
		( b3845 or b2342 )	Membrane Lipid Metabolism	2.3.1.16
		( b3845 or b2342 )	Membrane Lipid Metabolism	2.3.1.16
		( b3845 or b2342 )	Membrane Lipid Metabolism	2.3.1.16
		( b3845 or b2342 )	Membrane Lipid Metabolism	2.3.1.16
		( b3845 or b2342 )	Membrane Lipid Metabolism	2.3.1.16
		( b3846 or b2341 )	Membrane Lipid Metabolism	4.2.1.17
		( b3846 or b2341 )	Membrane Lipid Metabolism	4.2.1.17
		( b3846 or b2341 )	Membrane Lipid Metabolism	4.2.1.17
		( b3846 or b2341 )	Membrane Lipid Metabolism	4.2.1.17
		( b3846 or b2341 )	Membrane Lipid Metabolism	4.2.1.17
		( b3846 or b2341 )	Membrane Lipid Metabolism	4.2.1.17
		( b3846 or b2341 )	Membrane Lipid Metabolism	4.2.1.17
		( b3846 or b2341 )	Membrane Lipid Metabolism	4.2.1.17
		( b3846 or b2341 )	Membrane Lipid Metabolism	1.1.1.35
		( b3846 or b2341 )	Membrane Lipid Metabolism	1.1.1.35
		( b3846 or b2341 )	Membrane Lipid Metabolism	1.1.1.35
		( b3846 or b2341 )	Membrane Lipid Metabolism	1.1.1.35
		( b3846 or b2341 )	Membrane Lipid Metabolism	1.1.1.35
		( b3846 or b2341 )	Membrane Lipid Metabolism	1.1.1.35
		( b3846 or b2341 )	Membrane Lipid Metabolism	1.1.1.35
		( b3846 or b2341 )	Membrane Lipid Metabolism	1.1.1.35
		( b3860 and b1185 )	Unassigned
		( b3860 and b1185 )	Unassigned
		( b3870 or b1297 )	Glutamate metabolism	6.3.1.2
		( b3908 or b1656 )	Unassigned	1.15.1.1
		( b3909 or b3093 )	Transport, Inner Membrane
		( b3915 or b0752 )	Inorganic Ion Transport and Metabolism
		( b3915 or b0752 )	Inorganic Ion Transport and Metabolism
		( b3915 or b0752 )	Inorganic Ion Transport and Metabolism
		( b3916 or b1723 )	Glycolysis/Gluconeogenesis	2.7.1.11
		( b3927 or s0001 )	Transport, Inner Membrane
		( b3940 or b0002 )	Threonine and Lysine Metabolism	1.1.1.3
		( b3962 or ( b1602 and b1603 ) )	Oxidative Phosphorylation
		( b3966 and ( b1252 and b3005 and b3006 ) )	Transport, Outer Membrane
		( b3966 and ( b1252 and b3005 and b3006 ) )	Transport, Outer Membrane
		( b3966 and ( b1252 and b3005 and b3006 ) )	Transport, Outer Membrane
		( b4014 or b2976 )	Anaplerotic Reactions	4.1.3.2
		( b4019 or b3829 )	Methionine Metabolism	2.1.1.13
		( b4034 and b4033 and b4032 and b4035 )	Transport, Inner Membrane
		( b4034 and b4033 and b4032 and b4035 )	Transport, Inner Membrane
		( b4034 and b4033 and b4032 and b4035 )	Transport, Inner Membrane
		( b4034 and b4033 and b4032 and b4035 )	Transport, Inner Membrane
		( b4034 and b4033 and b4032 and b4035 )	Transport, Inner Membrane
		( b4034 and b4033 and b4032 and b4035 )	Transport, Inner Membrane
		( b4053 or b1190 )	Alanine and Aspartate Metabolism	5.1.1.1
		( b4054 or b0928 )	Tyrosine, Tryptophan, and Phenylalanine Metabolism	2.6.1.5
		( b4070 and b4071 and b4072 and b4073 )	Nitrogen Metabolism
		( b4070 and b4071 and b4072 and b4073 )	Nitrogen Metabolism
		( b4087 and b4088 and b4086 )	Transport, Inner Membrane
		( b4123 or b4138 )	Transport, Inner Membrane
		( b4136 and b0604 )	Transport, Inner Membrane
		( b4138 or b4123 or b0621 )	Transport, Inner Membrane
		( b4138 or b4123 or b0621 )	Transport, Inner Membrane
		( b4138 or b4123 )	Transport, Inner Membrane
		( b4138 or b4123 )	Transport, Inner Membrane
		( b4151 and b4152 and b4153 and b4154 )	Citric Acid Cycle	1.3.99.1
		( b4151 and b4152 and b4153 and b4154 )	Citric Acid Cycle	1.3.99.1
		( b4169 or b2435 or b2817 )	Murein Recycling
		( b4196 or b3581 )	Alternate Carbon Metabolism
		( b4226 or b2502 or b2744 )	Anaplerotic Reactions	3.6.1.1
		( b4232 or b3925 )	Glycolysis/Gluconeogenesis	3.1.3.11
		( b4244 and b4245 )	Purine and Pyrimidine Biosynthesis	2.1.3.2
		( b4254 or b0273 )	Arginine and Proline Metabolism	2.1.3.3
		( b4260 or b0237 or b0932 or b2523 )	Arginine and Proline Metabolism	3.4.11.2
		( b4268 or b3437 )	Alternate Carbon Metabolism	2.7.1.12
		( b4290 and b4289 and b4288 and b4287 )	Inorganic Ion Transport and Metabolism
		( b4291 and ( b1252 and b3005 and b3006 ) )	Transport, Outer Membrane
		( b4301 or b3386 )	Pentose Phosphate Pathway	5.1.3.1
		( b4311 or b0929 or b2215 )	Transport, Outer Membrane
		( b4382 or b4384 )	Nucleotide Salvage Pathway
		( b4383 or b3380 )	Alternate Carbon Metabolism	5.4.2.7
		( b4392 or b2813 or b2701 or b1193 or b2963 )	Murein Recycling
		( b4392 or b2813 or b2701 or b1193 or b2963 )	Murein Recycling
		( b4392 or b2813 or b2701 or b1193 or b2963 )	Murein Recycling
		( b4392 or b2813 or b2701 or b1193 or b2963 )	Murein Recycling
		( b4394 or b4161 )	Nucleotide Salvage Pathway	3.6.1.15
		( b4471 or b1814 or b2797 or b3708 )	Glycine and Serine Metabolism	4.3.1.17
		b0003	Threonine and Lysine Metabolism	2.7.1.39
		b0004	Cofactor and Prosthetic Group Biosynthesis
		b0004	Threonine and Lysine Metabolism	4.2.3.1
		b0007	Transport, Inner Membrane
		b0007	Transport, Inner Membrane
		b0019	Inorganic Ion Transport and Metabolism
		b0025	Cofactor and Prosthetic Group Biosynthesis	2.7.7.2
		b0025	Cofactor and Prosthetic Group Biosynthesis	2.7.1.26
		b0026	tRNA Charging	6.1.1.5
		b0029	Cofactor and Prosthetic Group Biosynthesis
		b0029	Cofactor and Prosthetic Group Biosynthesis
		b0030	Alternate Carbon Metabolism	3.2.2.8
		b0030	Nucleotide Salvage Pathway	3.2.2.8
		b0030	Nucleotide Salvage Pathway	3.2.2.8
		b0031	Threonine and Lysine Metabolism	1.3.1.26
		b0036	Oxidative Phosphorylation
		b0036	Oxidative Phosphorylation
		b0037	Oxidative Phosphorylation
		b0037	Oxidative Phosphorylation
		b0037	Oxidative Phosphorylation
		b0038	Oxidative Phosphorylation
		b0038	Oxidative Phosphorylation
		b0040	Transport, Inner Membrane
		b0040	Transport, Inner Membrane
		b0049	Nucleotide Salvage Pathway	3.6.1.41
		b0049	Nucleotide Salvage Pathway
		b0049	Nucleotide Salvage Pathway
		b0062	Alternate Carbon Metabolism	5.3.1.4
		b0063	Alternate Carbon Metabolism	2.7.1.16
		b0073	Valine, Leucine, and Isoleucine Metabolism	1.1.1.85
		b0073	Valine, Leucine, and Isoleucine Metabolism
		b0074	Valine, Leucine, and Isoleucine Metabolism	4.1.3.12
		b0085	Cell Envelope Biosynthesis	6.3.2.13
		b0086	Cell Envelope Biosynthesis	6.3.2.15
		b0087	Cell Envelope Biosynthesis	2.7.8.13
		b0088	Cell Envelope Biosynthesis	6.3.2.9
		b0090	Cell Envelope Biosynthesis
		b0091	Cell Envelope Biosynthesis	6.3.2.8
		b0096	Lipopolysaccharide Biosynthesis / Recycling
		b0103	Cofactor and Prosthetic Group Biosynthesis	2.7.1.24
		b0104	Purine and Pyrimidine Biosynthesis	1.7.1.7
		b0109	Cofactor and Prosthetic Group Biosynthesis	2.4.2.19
		b0110	Murein Recycling
		b0110	Murein Recycling
		b0110	Murein Recycling
		b0110	Murein Recycling
		b0112	Transport, Inner Membrane
		b0118	Alternate Carbon Metabolism	4.2.1.99
		b0120	Arginine and Proline Metabolism	4.1.1.50
		b0121	Arginine and Proline Metabolism	2.5.1.16
		b0123	Inorganic Ion Transport and Metabolism
		b0123	Inorganic Ion Transport and Metabolism	1.16.3.1
		b0131	Cofactor and Prosthetic Group Biosynthesis	4.1.1.11
		b0133	Cofactor and Prosthetic Group Biosynthesis	6.3.2.1
		b0134	Cofactor and Prosthetic Group Biosynthesis	2.1.2.11
		b0142	Cofactor and Prosthetic Group Biosynthesis
		b0154	Cofactor and Prosthetic Group Biosynthesis	5.4.3.8
		b0159	Cofactor and Prosthetic Group Biosynthesis
		b0159	Methionine Metabolism	3.2.2.9
		b0159	Arginine and Proline Metabolism	3.2.2.16
		b0160	Nucleotide Salvage Pathway	3.1.5.1
		b0160	Nucleotide Salvage Pathway	3.1.5.1
		b0166	Threonine and Lysine Metabolism	2.3.1.117
		b0171	Nucleotide Salvage Pathway
		b0173	Cofactor and Prosthetic Group Biosynthesis
		b0174	Cofactor and Prosthetic Group Biosynthesis
		b0175	Glycerophospholipid Metabolism	2.7.7.41
		b0175	Glycerophospholipid Metabolism	2.7.7.41
		b0175	Glycerophospholipid Metabolism	2.7.7.41
		b0175	Glycerophospholipid Metabolism	2.7.7.41
		b0175	Glycerophospholipid Metabolism	2.7.7.41
		b0175	Glycerophospholipid Metabolism	2.7.7.41
		b0175	Glycerophospholipid Metabolism	2.7.7.41
		b0179	Lipopolysaccharide Biosynthesis / Recycling
		b0182	Lipopolysaccharide Biosynthesis / Recycling	2.4.1.182
		b0194	tRNA Charging	6.1.1.15
		b0200	Lipopolysaccharide Biosynthesis / Recycling
		b0212	Methylglyoxal Metabolism	3.1.2.6
		b0221	Membrane Lipid Metabolism	1.3.99.2
		b0221	Membrane Lipid Metabolism	1.3.99.3
		b0221	Membrane Lipid Metabolism	1.3.99.3
		b0221	Membrane Lipid Metabolism	1.3.99.3
		b0221	Membrane Lipid Metabolism	1.3.99.3
		b0221	Membrane Lipid Metabolism	1.3.99.3
		b0221	Membrane Lipid Metabolism	1.3.99.3
		b0221	Membrane Lipid Metabolism	1.3.99.3
		b0222	Lipopolysaccharide Biosynthesis / Recycling
		b0237	Murein Recycling
		b0238	Nucleotide Salvage Pathway	2.4.2.22
		b0242	Arginine and Proline Metabolism	2.7.2.11
		b0243	Arginine and Proline Metabolism	1.2.1.41
		b0260	Transport, Inner Membrane
		b0261	Methionine Metabolism	2.1.1.10
		b0261	Methionine Metabolism
		b0312	Unassigned	1.2.1.8
		b0312	Unassigned	1.2.1.8
		b0331	Alternate Carbon Metabolism	4.1.3.30
		b0333	Alternate Carbon Metabolism	4.1.3.31
		b0334	Alternate Carbon Metabolism	4.2.1.79
		b0335	Alternate Carbon Metabolism	6.2.1.13
		b0336	Transport, Inner Membrane
		b0337	Nucleotide Salvage Pathway	3.5.4.1
		b0340	Nitrogen Metabolism
		b0341	Transport, Inner Membrane
		b0343	Transport, Inner Membrane
		b0344	Alternate Carbon Metabolism	3.2.1.23
		b0347	Alternate Carbon Metabolism
		b0347	Alternate Carbon Metabolism
		b0348	Alternate Carbon Metabolism
		b0348	Alternate Carbon Metabolism	1.13.11.16
		b0349	Alternate Carbon Metabolism
		b0349	Alternate Carbon Metabolism
		b0350	Alternate Carbon Metabolism	4.2.1.80
		b0352	Alternate Carbon Metabolism
		b0353	Transport, Inner Membrane
		b0353	Transport, Inner Membrane
		b0356	Alternate Carbon Metabolism	1.1.1.1
		b0356	Cofactor and Prosthetic Group Biosynthesis
		b0368	Alternate Carbon Metabolism	1.14.11.17
		b0369	Cofactor and Prosthetic Group Biosynthesis	4.2.1.24
		b0383	Unassigned
		b0386	Arginine and Proline Metabolism	1.5.1.2
		b0394	Alternate Carbon Metabolism	2.7.1.1
		b0401	Transport, Inner Membrane
		b0401	Transport, Inner Membrane
		b0401	Transport, Inner Membrane
		b0403	Alternate Carbon Metabolism
		b0403	Alternate Carbon Metabolism
		b0403	Alternate Carbon Metabolism
		b0403	Alternate Carbon Metabolism
		b0403	Alternate Carbon Metabolism
		b0404	Cell Envelope Biosynthesis	3.1.2.14
		b0404	Cell Envelope Biosynthesis	3.1.2.14
		b0404	Cell Envelope Biosynthesis	3.1.2.14
		b0404	Cell Envelope Biosynthesis	3.1.2.14
		b0404	Cell Envelope Biosynthesis	3.1.2.14
		b0404	Cell Envelope Biosynthesis	3.1.2.14
		b0404	Cell Envelope Biosynthesis	3.1.2.14
		b0411	Transport, Outer Membrane
		b0411	Transport, Outer Membrane
		b0411	Transport, Outer Membrane
		b0411	Transport, Outer Membrane
		b0411	Transport, Outer Membrane
		b0411	Transport, Outer Membrane
		b0411	Transport, Outer Membrane
		b0414	Cofactor and Prosthetic Group Biosynthesis	1.1.1.193
		b0414	Cofactor and Prosthetic Group Biosynthesis	3.5.4.26
		b0415	Cofactor and Prosthetic Group Biosynthesis	2.5.1.9
		b0417	Cofactor and Prosthetic Group Biosynthesis	2.7.4.16
		b0420	Cofactor and Prosthetic Group Biosynthesis
		b0421	Cofactor and Prosthetic Group Biosynthesis	2.5.1.1
		b0421	Cofactor and Prosthetic Group Biosynthesis	2.5.1.10
		b0428	Cofactor and Prosthetic Group Biosynthesis
		b0433	Murein Recycling
		b0433	Murein Recycling
		b0433	Murein Recycling
		b0452	Cell Envelope Biosynthesis
		b0452	Cell Envelope Biosynthesis
		b0452	Cell Envelope Biosynthesis
		b0452	Cell Envelope Biosynthesis
		b0452	Cell Envelope Biosynthesis
		b0452	Cell Envelope Biosynthesis
		b0452	Cell Envelope Biosynthesis
		b0452	Cell Envelope Biosynthesis
		b0452	Cell Envelope Biosynthesis
		b0452	Cell Envelope Biosynthesis
		b0459	Alternate Carbon Metabolism	2.3.1.79
		b0459	Alternate Carbon Metabolism	2.3.1.79
		b0469	Nucleotide Salvage Pathway	2.4.2.7
		b0474	Nucleotide Salvage Pathway	2.7.4.3
		b0474	Nucleotide Salvage Pathway
		b0474	Nucleotide Salvage Pathway
		b0474	Nucleotide Salvage Pathway	2.7.1.20
		b0474	Nucleotide Salvage Pathway	2.7.4.11
		b0475	Cofactor and Prosthetic Group Biosynthesis	4.99.1.1
		b0477	Nucleotide Salvage Pathway
		b0477	Nucleotide Salvage Pathway	2.7.1.73
		b0480	Alternate Carbon Metabolism	3.6.1.45
		b0480	Alternate Carbon Metabolism	3.6.1.45
		b0480	Alternate Carbon Metabolism	3.6.1.45
		b0480	Alternate Carbon Metabolism	3.6.1.45
		b0480	Alternate Carbon Metabolism	3.6.1.45
		b0484	Inorganic Ion Transport and Metabolism
		b0494	Glycerophospholipid Metabolism	3.1.1.5
		b0494	Glycerophospholipid Metabolism	3.1.1.5
		b0494	Glycerophospholipid Metabolism	3.1.1.5
		b0494	Glycerophospholipid Metabolism	3.1.1.5
		b0494	Glycerophospholipid Metabolism	3.1.1.5
		b0494	Glycerophospholipid Metabolism	3.1.1.5
		b0494	Glycerophospholipid Metabolism	3.1.1.5
		b0494	Glycerophospholipid Metabolism	3.1.1.5
		b0494	Glycerophospholipid Metabolism	3.1.1.5
		b0494	Glycerophospholipid Metabolism	3.1.1.5
		b0494	Glycerophospholipid Metabolism	3.1.1.5
		b0494	Glycerophospholipid Metabolism	3.1.1.5
		b0494	Glycerophospholipid Metabolism	3.1.1.5
		b0494	Glycerophospholipid Metabolism	3.1.1.5
		b0494	Glycerophospholipid Metabolism	3.1.1.5
		b0494	Glycerophospholipid Metabolism	3.1.1.5
		b0494	Glycerophospholipid Metabolism	3.1.1.5
		b0494	Glycerophospholipid Metabolism	3.1.1.5
		b0494	Glycerophospholipid Metabolism	3.1.1.5
		b0494	Glycerophospholipid Metabolism	3.1.1.5
		b0494	Glycerophospholipid Metabolism	3.1.1.5
		b0505	Nitrogen Metabolism	3.5.3.19
		b0507	Glyoxylate Metabolism	4.1.1.47
		b0508	Alternate Carbon Metabolism	5.3.1.22
		b0511	Transport, Inner Membrane
		b0512	Nitrogen Metabolism	3.5.2.5
		b0514	Glyoxylate Metabolism	2.7.1.31
		b0516	Alternate Carbon Metabolism	3.5.3.9
		b0517	Alternate Carbon Metabolism	1.1.1.154
		b0522	Purine and Pyrimidine Biosynthesis
		b0523	Purine and Pyrimidine Biosynthesis
		b0524	Lipopolysaccharide Biosynthesis / Recycling
		b0526	tRNA Charging	6.1.1.16
		b0529	Folate Metabolism	3.5.4.9
		b0529	Folate Metabolism	1.5.1.5
		b0583	Cofactor and Prosthetic Group Biosynthesis
		b0585	Inorganic Ion Transport and Metabolism
		b0585	Inorganic Ion Transport and Metabolism
		b0586	Cofactor and Prosthetic Group Biosynthesis
		b0591	Transport, Inner Membrane
		b0593	Cofactor and Prosthetic Group Biosynthesis
		b0594	Cofactor and Prosthetic Group Biosynthesis	2.7.7.58
		b0595	Cofactor and Prosthetic Group Biosynthesis	3.3.2.1
		b0596	Cofactor and Prosthetic Group Biosynthesis	1.3.1.28
		b0604	Unassigned
		b0612	Transport, Inner Membrane
		b0613	Cofactor and Prosthetic Group Biosynthesis
		b0622	Lipopolysaccharide Biosynthesis / Recycling
		b0622	Lipopolysaccharide Biosynthesis / Recycling
		b0638	Cofactor and Prosthetic Group Biosynthesis
		b0639	Nucleotide Salvage Pathway	2.7.7.18
		b0642	tRNA Charging	6.1.1.4
		b0662	Cofactor and Prosthetic Group Biosynthesis
		b0674	Alanine and Aspartate Metabolism	6.3.5.4
		b0677	Alternate Carbon Metabolism	3.5.1.25
		b0678	Alternate Carbon Metabolism	3.5.99.6
		b0680	tRNA Charging	6.1.1.18
		b0692	Transport, Inner Membrane
		b0720	Citric Acid Cycle
		b0732	Alternate Carbon Metabolism
		b0750	Cofactor and Prosthetic Group Biosynthesis
		b0751	Transport, Inner Membrane
		b0756	Alternate Carbon Metabolism	5.1.3.3
		b0758	Alternate Carbon Metabolism	2.7.7.12
		b0759	Alternate Carbon Metabolism	5.1.3.2
		b0767	Pentose Phosphate Pathway	3.1.1.31
		b0774	Cofactor and Prosthetic Group Biosynthesis	2.6.1.62
		b0775	Cofactor and Prosthetic Group Biosynthesis	2.8.1.6
		b0776	Cofactor and Prosthetic Group Biosynthesis	2.3.1.47
		b0778	Cofactor and Prosthetic Group Biosynthesis	6.3.3.3
		b0822	Alternate Carbon Metabolism
		b0822	Alternate Carbon Metabolism
		b0822	Glycolysis/Gluconeogenesis	3.1.3.9
		b0822	Alternate Carbon Metabolism
		b0822	Alternate Carbon Metabolism
		b0871	Oxidative Phosphorylation	1.2.2.2
		b0893	tRNA Charging	6.1.1.11
		b0893	tRNA Charging	6.1.1.11
		b0907	Cofactor and Prosthetic Group Biosynthesis	2.6.1.52
		b0907	Glycine and Serine Metabolism	2.6.1.52
		b0908	Tyrosine, Tryptophan, and Phenylalanine Metabolism	2.5.1.19
		b0910	Nucleotide Salvage Pathway	2.7.4.14
		b0910	Nucleotide Salvage Pathway	2.7.4.14
		b0914	Lipopolysaccharide Biosynthesis / Recycling
		b0914	Transport, Inner Membrane
		b0914	Lipopolysaccharide Biosynthesis / Recycling
		b0914	Lipopolysaccharide Biosynthesis / Recycling
		b0914	Transport, Inner Membrane
		b0914	Transport, Inner Membrane
		b0914	Transport, Inner Membrane
		b0914	Transport, Inner Membrane
		b0914	Transport, Inner Membrane
		b0914	Transport, Inner Membrane
		b0914	Transport, Inner Membrane
		b0914	Transport, Inner Membrane
		b0914	Transport, Inner Membrane
		b0914	Transport, Inner Membrane
		b0914	Transport, Inner Membrane
		b0914	Transport, Inner Membrane
		b0914	Transport, Inner Membrane
		b0914	Transport, Inner Membrane
		b0914	Transport, Inner Membrane
		b0914	Transport, Inner Membrane
		b0914	Transport, Inner Membrane
		b0914	Transport, Inner Membrane
		b0914	Transport, Inner Membrane
		b0914	Transport, Inner Membrane
		b0914	Transport, Inner Membrane
		b0914	Transport, Inner Membrane
		b0914	Transport, Inner Membrane
		b0914	Transport, Inner Membrane
		b0914	Transport, Inner Membrane
		b0914	Transport, Inner Membrane
		b0914	Transport, Inner Membrane
		b0914	Transport, Inner Membrane
		b0915	Lipopolysaccharide Biosynthesis / Recycling	2.7.1.130
		b0918	Lipopolysaccharide Biosynthesis / Recycling	2.7.7.38
		b0928	Alanine and Aspartate Metabolism	2.6.1.1
		b0930	tRNA Charging	6.1.1.22
		b0931	Cofactor and Prosthetic Group Biosynthesis	2.4.2.11
		b0935	Inorganic Ion Transport and Metabolism
		b0935	Inorganic Ion Transport and Metabolism
		b0935	Inorganic Ion Transport and Metabolism
		b0935	Inorganic Ion Transport and Metabolism
		b0935	Inorganic Ion Transport and Metabolism
		b0945	Purine and Pyrimidine Biosynthesis	1.3.3.1
		b0945	Purine and Pyrimidine Biosynthesis	1.3.3.1
		b0954	Cell Envelope Biosynthesis
		b0963	Methylglyoxal Metabolism	4.2.3.3
		b0980	Nucleotide Salvage Pathway	3.6.1.15
		b0980	Alternate Carbon Metabolism
		b1002	Glycolysis/Gluconeogenesis	3.1.3.10
		b1002	Alternate Carbon Metabolism	3.1.3.10
		b1006	Transport, Inner Membrane
		b1014	Arginine and Proline Metabolism	1.5.1.12
		b1014	Arginine and Proline Metabolism	1.5.99.8
		b1015	Transport, Inner Membrane
		b1015	Transport, Inner Membrane
		b1054	Lipopolysaccharide Biosynthesis / Recycling
		b1059	Glycine and Serine Metabolism	1.5.3.2
		b1059	Glycine and Serine Metabolism	1.5.3.1
		b1062	Purine and Pyrimidine Biosynthesis	3.5.2.3
		b1091	Membrane Lipid Metabolism
		b1093	Cell Envelope Biosynthesis	1.1.1.100
		b1093	Cell Envelope Biosynthesis	1.1.1.100
		b1093	Cell Envelope Biosynthesis	1.1.1.100
		b1093	Cell Envelope Biosynthesis	1.1.1.100
		b1093	Cell Envelope Biosynthesis	1.1.1.100
		b1093	Cell Envelope Biosynthesis	1.1.1.100
		b1093	Cell Envelope Biosynthesis	1.1.1.100
		b1093	Cell Envelope Biosynthesis	1.1.1.100
		b1093	Cell Envelope Biosynthesis	1.1.1.100
		b1093	Cell Envelope Biosynthesis	1.1.1.100
		b1093	Cell Envelope Biosynthesis	1.1.1.100
		b1093	Cell Envelope Biosynthesis	1.1.1.100
		b1095	Cell Envelope Biosynthesis	2.3.1.41
		b1096	Cofactor and Prosthetic Group Biosynthesis
		b1098	Nucleotide Salvage Pathway	2.7.4.9
		b1106	Cofactor and Prosthetic Group Biosynthesis	2.7.1.89
		b1107	Murein Recycling
		b1107	Murein Recycling
		b1107	Murein Recycling
		b1109	Oxidative Phosphorylation	1.6.5.3
		b1109	Oxidative Phosphorylation	1.6.5.3
		b1109	Oxidative Phosphorylation	1.6.5.3
		b1119	Murein Recycling	2.7.1.59
		b1131	Purine and Pyrimidine Biosynthesis	4.3.2.2
		b1131	Purine and Pyrimidine Biosynthesis	4.3.2.2
		b1134	Cofactor and Prosthetic Group Biosynthesis	3.6.1.15
		b1136	Citric Acid Cycle	1.1.1.42
		b1186	Inorganic Ion Transport and Metabolism
		b1189	Alanine and Aspartate Metabolism	1.4.99.1
		b1192	Murein Recycling
		b1192	Murein Recycling
		b1192	Murein Recycling
		b1192	Murein Recycling
		b1197	Alternate Carbon Metabolism	3.2.1.28
		b1207	Histidine Metabolism	2.7.6.1
		b1208	Cofactor and Prosthetic Group Biosynthesis
		b1210	Cofactor and Prosthetic Group Biosynthesis
		b1215	Lipopolysaccharide Biosynthesis / Recycling	4.1.2.16
		b1216	Inorganic Ion Transport and Metabolism
		b1232	Folate Metabolism	3.5.1.10
		b1236	Cell Envelope Biosynthesis	2.7.7.9
		b1238	Nucleotide Salvage Pathway
		b1238	Nucleotide Salvage Pathway	2.7.1.21
		b1262	Tyrosine, Tryptophan, and Phenylalanine Metabolism	4.1.1.48
		b1262	Tyrosine, Tryptophan, and Phenylalanine Metabolism	5.3.1.24
		b1263	Tyrosine, Tryptophan, and Phenylalanine Metabolism	2.4.2.18
		b1270	Cofactor and Prosthetic Group Biosynthesis	2.5.1.17
		b1270	Cofactor and Prosthetic Group Biosynthesis	2.5.1.17
		b1277	Cofactor and Prosthetic Group Biosynthesis
		b1278	Glycerophospholipid Metabolism	3.1.3.4
		b1278	Glycerophospholipid Metabolism	3.1.3.4
		b1278	Glycerophospholipid Metabolism	3.1.3.4
		b1278	Glycerophospholipid Metabolism	3.1.3.4
		b1278	Glycerophospholipid Metabolism	3.1.3.4
		b1278	Glycerophospholipid Metabolism	3.1.3.4
		b1278	Glycerophospholipid Metabolism	3.1.3.4
		b1278	Glycerophospholipid Metabolism	3.1.3.4
		b1278	Glycerophospholipid Metabolism	3.1.3.4
		b1278	Glycerophospholipid Metabolism	3.1.3.4
		b1278	Glycerophospholipid Metabolism	3.1.3.4
		b1278	Glycerophospholipid Metabolism	3.1.3.4
		b1278	Glycerophospholipid Metabolism	3.1.3.4
		b1278	Glycerophospholipid Metabolism	3.1.3.4
		b1281	Purine and Pyrimidine Biosynthesis	4.1.1.23
		b1288	Cell Envelope Biosynthesis	1.3.1.9
		b1288	Cell Envelope Biosynthesis	1.3.1.10
		b1288	Cell Envelope Biosynthesis	1.3.1.9
		b1288	Cell Envelope Biosynthesis	1.3.1.10
		b1288	Cell Envelope Biosynthesis	1.3.1.9
		b1288	Cell Envelope Biosynthesis	1.3.1.10
		b1288	Cell Envelope Biosynthesis	1.3.1.9
		b1288	Cell Envelope Biosynthesis	1.3.1.10
		b1288	Cell Envelope Biosynthesis	1.3.1.9
		b1288	Cell Envelope Biosynthesis	1.3.1.10
		b1288	Cell Envelope Biosynthesis	1.3.1.9
		b1288	Cell Envelope Biosynthesis	1.3.1.10
		b1288	Cell Envelope Biosynthesis	1.3.1.9
		b1288	Cell Envelope Biosynthesis	1.3.1.10
		b1288	Cell Envelope Biosynthesis	1.3.1.9
		b1288	Cell Envelope Biosynthesis	1.3.1.10
		b1288	Cell Envelope Biosynthesis	1.3.1.9
		b1288	Cell Envelope Biosynthesis	1.3.1.10
		b1288	Cell Envelope Biosynthesis	1.3.1.9
		b1288	Cell Envelope Biosynthesis	1.3.1.10
		b1288	Cell Envelope Biosynthesis	1.3.1.9
		b1288	Cell Envelope Biosynthesis	1.3.1.10
		b1288	Cell Envelope Biosynthesis	1.3.1.9
		b1288	Cell Envelope Biosynthesis	1.3.1.10
		b1297	Alternate Carbon Metabolism
		b1298	Alternate Carbon Metabolism
		b1300	Alternate Carbon Metabolism	1.2.1.3
		b1300	Alternate Carbon Metabolism
		b1301	Alternate Carbon Metabolism
		b1308	Inorganic Ion Transport and Metabolism	2.8.1.1
		b1325	Murein Recycling
		b1326	Murein Recycling
		b1385	Alternate Carbon Metabolism	1.2.1.39
		b1386	Nitrogen Metabolism	1.4.3.6
		b1386	Nitrogen Metabolism	1.4.3.6
		b1386	Nitrogen Metabolism	1.4.3.6
		b1398	Alternate Carbon Metabolism	6.2.1.30
		b1415	Folate Metabolism	1.2.1.21
		b1415	Alternate Carbon Metabolism	1.2.1.21
		b1444	Arginine and Proline Metabolism	1.2.1.19
		b1453	Transport, Inner Membrane
		b1463	Tyrosine, Tryptophan, and Phenylalanine Metabolism	2.3.1.118
		b1479	Anaplerotic Reactions	1.1.1.38
		b1488	Murein Recycling	3.4.17.14
		b1489	Nucleotide Salvage Pathway	3.1.4.17
		b1492	Transport, Inner Membrane
		b1519	Unassigned
		b1521	Alternate Carbon Metabolism	1.1.1.58
		b1528	Transport, Inner Membrane
		b1528	Transport, Inner Membrane
		b1539	Threonine and Lysine Metabolism
		b1539	Glycine and Serine Metabolism
		b1539	Glycine and Serine Metabolism
		b1584	Arginine and Proline Metabolism	2.3.1.57
		b1584	Arginine and Proline Metabolism	2.3.1.57
		b1605	Transport, Inner Membrane
		b1613	Alternate Carbon Metabolism	5.3.1.8
		b1623	Nucleotide Salvage Pathway	3.5.4.4
		b1623	Nucleotide Salvage Pathway
		b1637	tRNA charging	6.1.1.1
		b1638	Cofactor and Prosthetic Group Biosynthesis	1.4.3.5
		b1638	Cofactor and Prosthetic Group Biosynthesis	1.4.3.5
		b1640	Murein Recycling
		b1646	Unassigned	1.15.1.1
		b1651	Methylglyoxal Metabolism	4.4.1.5
		b1661	Glycerophospholipid Metabolism	2.1.1.79
		b1661	Glycerophospholipid Metabolism	2.1.1.79
		b1661	Glycerophospholipid Metabolism	2.1.1.79
		b1661	Glycerophospholipid Metabolism	2.1.1.79
		b1662	Cofactor and Prosthetic Group Biosynthesis	2.5.1.9
		b1693	Tyrosine, Tryptophan, and Phenylalanine Metabolism	4.2.1.10
		b1702	Glycolysis/Gluconeogenesis	2.7.9.2
		b1719	tRNA Charging	6.1.1.3
		b1740	Cofactor and Prosthetic Group Biosynthesis	6.3.1.5
		b1744	Arginine and Proline Metabolism
		b1745	Arginine and Proline Metabolism	2.6.1.69
		b1746	Arginine and Proline Metabolism
		b1747	Arginine and Proline Metabolism	2.3.1.109
		b1748	Arginine and Proline Metabolism
		b1761	Glutamate Metabolism	1.4.1.4
		b1764	Unassigned	2.7.9.3
		b1768	Cofactor and Prosthetic Group Biosynthesis	3.5.1.19
		b1779	Glycolysis/Gluconeogenesis	1.2.1.12
		b1800	Alternate Carbon Metabolism	1.1.1.83
		b1801	Transport, Inner Membrane
		b1849	Purine and Pyrimidine Biosynthesis
		b1850	Pentose Phosphate Pathway	4.1.2.14
		b1850	Pyruvate Metabolism	4.1.1.3
		b1851	Pentose Phosphate Pathway	4.2.1.12
		b1852	Pentose Phosphate Pathway	1.1.1.49
		b1855	Lipopolysaccharide Biosynthesis / Recycling
		b1855	Lipopolysaccharide Biosynthesis / Recycling
		b1866	tRNA Charging	6.1.1.12
		b1876	tRNA Charging	6.1.1.19
		b1896	Alternate Carbon Metabolism	2.4.1.15
		b1897	Alternate Carbon Metabolism	3.1.3.12
		b1912	Glycerophospholipid Metabolism	2.7.8.5
		b1912	Glycerophospholipid Metabolism	2.7.8.5
		b1912	Glycerophospholipid Metabolism	2.7.8.5
		b1912	Glycerophospholipid Metabolism	2.7.8.5
		b1912	Glycerophospholipid Metabolism	2.7.8.5
		b1912	Glycerophospholipid Metabolism	2.7.8.5
		b1912	Glycerophospholipid Metabolism	2.7.8.5
		b1919	Cysteine Metabolism	4.4.1.15
		b1927	Alternate Carbon Metabolism
		b1981	Transport, Inner Membrane
		b1982	Nucleotide Salvage Pathway	3.2.2.4
		b1991	Cofactor and Prosthetic Group Biosynthesis
		b1992	Cofactor and Prosthetic Group Biosynthesis
		b1993	Cofactor and Prosthetic Group Biosynthesis
		b1993	Cofactor and Prosthetic Group Biosynthesis
		b2019	Histidine Metabolism	2.4.2.17
		b2020	Histidine Metabolism	1.1.1.23
		b2021	Histidine Metabolism	2.6.1.9
		b2022	Histidine Metabolism	3.1.3.15
		b2022	Histidine Metabolism	4.2.1.19
		b2024	Histidine Metabolism	5.3.1.16
		b2026	Histidine Metabolism	3.5.4.19
		b2026	Histidine Metabolism	3.6.1.31
		b2028	Cell Envelope Biosynthesis	1.1.1.22
		b2029	Pentose Phosphate Pathway	1.1.1.44
		b2032	Lipopolysaccharide Biosynthesis / Recycling
		b2033	Lipopolysaccharide Biosynthesis / Recycling
		b2034	Lipopolysaccharide Biosynthesis / Recycling
		b2036	Cell Envelope Biosynthesis	5.4.99.9
		b2037	Lipopolysaccharide Biosynthesis / Recycling
		b2038	Cell Envelope Biosynthesis	5.1.3.13
		b2040	Cell Envelope Biosynthesis	1.1.1.133
		b2048	Alternate Carbon Metabolism	5.4.2.8
		b2049	Cell Envelope Biosynthesis	2.7.7.22
		b2051	Cell Envelope Biosynthesis
		b2052	Cell Envelope Biosynthesis
		b2052	Cell Envelope Biosynthesis
		b2053	Cell Envelope Biosynthesis	4.2.1.47
		b2065	Nucleotide Salvage Pathway	3.5.4.13
		b2066	Nucleotide Salvage Pathway
		b2066	Nucleotide Salvage Pathway	2.7.1.48
		b2091	Alternate Carbon Metabolism
		b2103	Cofactor and Prosthetic Group Biosynthesis	2.7.4.7
		b2104	Cofactor and Prosthetic Group Biosynthesis	2.7.1.50
		b2114	tRNA Charging	6.1.1.10
		b2132	Alternate Carbon Metabolism	3.2.1.108
		b2133	Oxidative Phosphorylation	1.1.2.4
		b2143	Nucleotide Salvage Pathway	3.5.4.5
		b2143	Nucleotide Salvage Pathway	3.5.4.14
		b2153	Cofactor and Prosthetic Group Biosynthesis	3.5.4.16
		b2156	Transport, Inner Membrane
		b2168	Alternate Carbon Metabolism	2.7.1.56
		b2210	Citric Acid Cycle	1.1.99.16
		b2210	Citric Acid Cycle	1.1.99.16
		b2223	Transport, Inner Membrane
		b2223	Transport, Inner Membrane
		b2223	Transport, Inner Membrane
		b2224	Membrane Lipid Metabolism	2.3.1.9
		b2232	Cofactor and Prosthetic Group Biosynthesis
		b2232	Cofactor and Prosthetic Group Biosynthesis
		b2239	Glycerophospholipid Metabolism	3.1.4.46
		b2239	Glycerophospholipid Metabolism	3.1.4.46
		b2239	Glycerophospholipid Metabolism	3.1.4.46
		b2239	Glycerophospholipid Metabolism	3.1.4.46
		b2239	Glycerophospholipid Metabolism	3.1.4.46
		b2240	Transport, Inner Membrane
		b2253	Lipopolysaccharide Biosynthesis / Recycling
		b2254	Lipopolysaccharide Biosynthesis / Recycling
		b2255	Lipopolysaccharide Biosynthesis / Recycling
		b2255	Lipopolysaccharide Biosynthesis / Recycling
		b2257	Lipopolysaccharide Biosynthesis / Recycling
		b2260	Cofactor and Prosthetic Group Biosynthesis	6.2.1.26
		b2261	Cofactor and Prosthetic Group Biosynthesis
		b2262	Cofactor and Prosthetic Group Biosynthesis	4.1.3.36
		b2264	Cofactor and Prosthetic Group Biosynthesis	4.1.1.71
		b2264	Cofactor and Prosthetic Group Biosynthesis
		b2265	Cofactor and Prosthetic Group Biosynthesis	5.4.99.6
		b2297	Alternate Carbon Metabolism
		b2303	Cofactor and Prosthetic Group Biosynthesis
		b2312	Purine and Pyrimidine Biosynthesis	2.4.2.14
		b2315	Cofactor and Prosthetic Group Biosynthesis	6.3.2.12
		b2320	Cofactor and Prosthetic Group Biosynthesis
		b2323	Cell Envelope Biosynthesis	2.3.1.41
		b2323	Cell Envelope Biosynthesis	2.3.1.41
		b2323	Cell Envelope Biosynthesis	2.3.1.41
		b2323	Membrane Lipid Metabolism
		b2329	Tyrosine, Tryptophan, and Phenylalanine Metabolism	4.2.3.5
		b2344	Transport, Outer Membrane
		b2344	Transport, Outer Membrane
		b2344	Transport, Outer Membrane
		b2344	Transport, Outer Membrane
		b2344	Transport, Outer Membrane
		b2344	Transport, Outer Membrane
		b2344	Transport, Outer Membrane
		b2366	Glycine and Serine Metabolism
		b2378	Lipopolysaccharide Biosynthesis / Recycling
		b2388	Glycolysis/Gluconeogenesis	2.7.1.1
		b2392	Inorganic Ion Transport and Metabolism
		b2392	Transport, Inner Membrane
		b2400	Cofactor and Prosthetic Group Biosynthesis	6.1.1.17
		b2406	Transport, Inner Membrane
		b2406	Transport, Inner Membrane
		b2406	Transport, Inner Membrane
		b2406	Transport, Inner Membrane
		b2406	Transport, Inner Membrane
		b2406	Transport, Inner Membrane
		b2407	Nucleotide Salvage Pathway	2.4.2.1
		b2418	Cofactor and Prosthetic Group Biosynthesis	2.7.1.35
		b2418	Cofactor and Prosthetic Group Biosynthesis	2.7.1.35
		b2436	Cofactor and Prosthetic Group Biosynthesis	1.3.3.3
		b2463	Anaplerotic Reactions	1.1.1.40
		b2467	Cell Envelope Biosynthesis
		b2472	Threonine and Lysine Metabolism	3.5.1.18
		b2476	Purine and Pyrimidine Biosynthesis	6.3.2.6
		b2478	Threonine and Lysine Metabolism	4.2.1.52
		b2497	Transport, Inner Membrane
		b2498	Nucleotide Salvage Pathway	2.4.2.9
		b2499	Purine and Pyrimidine Biosynthesis	6.3.3.1
		b2500	Purine and Pyrimidine Biosynthesis	2.1.2.2
		b2501	Oxidative Phosphorylation	2.7.4.1
		b2501	Oxidative Phosphorylation	2.7.4.1
		b2507	Purine and Pyrimidine Biosynthesis	6.3.5.2
		b2508	Purine and Pyrimidine Biosynthesis	1.1.1.205
		b2514	tRNA Charging	6.1.1.21
		b2515	Cofactor and Prosthetic Group Biosynthesis
		b2521	Cysteine Metabolism	2.8.1.2
		b2533	Cell Envelope Biosynthesis	3.1.3.25
		b2536	Transport, Inner Membrane
		b2541	Alternate Carbon Metabolism
		b2541	Alternate Carbon Metabolism
		b2551	Glycine and Serine Metabolism	2.1.2.1
		b2552	Nitrogen Metabolism	1.14.12.17
		b2552	Nitrogen Metabolism	1.14.12.17
		b2557	Purine and Pyrimidine Biosynthesis	6.3.5.3
		b2574	Cofactor and Prosthetic Group Biosynthesis
		b2574	Cofactor and Prosthetic Group Biosynthesis
		b2574	Cofactor and Prosthetic Group Biosynthesis
		b2574	Cofactor and Prosthetic Group Biosynthesis
		b2585	Glycerophospholipid Metabolism	2.7.8.8
		b2585	Glycerophospholipid Metabolism	2.7.8.8
		b2585	Glycerophospholipid Metabolism	2.7.8.8
		b2585	Glycerophospholipid Metabolism	2.7.8.8
		b2585	Glycerophospholipid Metabolism	2.7.8.8
		b2585	Glycerophospholipid Metabolism	2.7.8.8
		b2585	Glycerophospholipid Metabolism	2.7.8.8
		b2587	Transport, Inner Membrane
		b2599	Tyrosine, Tryptophan, and Phenylalanine Metabolism	4.2.1.51
		b2600	Tyrosine, Tryptophan, and Phenylalanine Metabolism	1.3.1.12
		b2615	Cofactor and Prosthetic Group Biosynthesis	2.7.1.23
		b2661	Arginine and Proline Metabolism	1.2.1.16
		b2663	Transport, Inner Membrane
		b2687	Methionine Metabolism
		b2688	Cofactor and Prosthetic Group Biosynthesis	6.3.2.2
		b2697	tRNA Charging	6.1.1.7
		b2705	Alternate Carbon Metabolism	1.1.1.140
		b2744	Nucleotide Salvage Pathway	3.1.3.5
		b2744	Nucleotide Salvage Pathway	3.1.3.5
		b2744	Nucleotide Salvage Pathway	3.1.3.5
		b2744	Nucleotide Salvage Pathway	3.1.3.5
		b2744	Nucleotide Salvage Pathway	3.1.3.5
		b2746	Cofactor and Prosthetic Group Biosynthesis
		b2747	Cofactor and Prosthetic Group Biosynthesis
		b2750	Cysteine Metabolism	2.7.1.25
		b2779	Glycolysis/Gluconeogenesis	4.2.1.11
		b2780	Purine and Pyrimidine Biosynthesis	6.3.4.2
		b2781	Nucleotide Salvage Pathway
		b2781	Nucleotide Salvage Pathway
		b2784	Cofactor and Prosthetic Group Biosynthesis	2.7.6.5
		b2799	Alternate Carbon Metabolism	1.1.1.77
		b2801	Transport, Inner Membrane
		b2802	Alternate Carbon Metabolism	5.3.1.25
		b2803	Alternate Carbon Metabolism	2.7.1.51
		b2810	Cysteine Metabolism	4.1.1.12
		b2818	Arginine and Proline Metabolism	2.3.1.1
		b2827	Nucleotide Salvage Pathway	2.1.1.45
		b2835	Transport, Inner Membrane
		b2835	Transport, Inner Membrane
		b2835	Transport, Inner Membrane
		b2835	Transport, Inner Membrane
		b2835	Transport, Inner Membrane
		b2835	Transport, Inner Membrane
		b2835	Transport, Inner Membrane
		b2835	Transport, Inner Membrane
		b2835	Transport, Inner Membrane
		b2835	Transport, Inner Membrane
		b2835	Transport, Inner Membrane
		b2835	Transport, Inner Membrane
		b2835	Transport, Inner Membrane
		b2835	Transport, Inner Membrane
		b2835	Transport, Inner Membrane
		b2835	Transport, Inner Membrane
		b2835	Transport, Inner Membrane
		b2835	Transport, Inner Membrane
		b2835	Transport, Inner Membrane
		b2835	Transport, Inner Membrane
		b2835	Transport, Inner Membrane
		b2836	Glycerophospholipid Metabolism	2.3.1.40
		b2836	Glycerophospholipid Metabolism	2.3.1.40
		b2836	Glycerophospholipid Metabolism	2.3.1.40
		b2836	Glycerophospholipid Metabolism	2.3.1.40
		b2836	Glycerophospholipid Metabolism	2.3.1.40
		b2836	Glycerophospholipid Metabolism	2.3.1.40
		b2836	Glycerophospholipid Metabolism	2.3.1.40
		b2836	Glycerophospholipid Metabolism	2.3.1.40
		b2836	Glycerophospholipid Metabolism	2.3.1.40
		b2836	Glycerophospholipid Metabolism	2.3.1.40
		b2836	Glycerophospholipid Metabolism	2.3.1.40
		b2836	Glycerophospholipid Metabolism	2.3.1.40
		b2836	Glycerophospholipid Metabolism	2.3.1.40
		b2836	Glycerophospholipid Metabolism	2.3.1.40
		b2838	Threonine and Lysine Metabolism	4.1.1.20
		b2841	Transport, Inner Membrane
		b2871	Alternate Carbon Metabolism	4.3.1.15
		b2883	Nucleotide Salvage Pathway	3.5.4.3
		b2889	Cofactor and Prosthetic Group Biosynthesis	5.3.3.2
		b2893	Unassigned
		b2901	Alternate Carbon Metabolism	3.2.1.86
		b2907	Cofactor and Prosthetic Group Biosynthesis
		b2913	Glycine and Serine Metabolism	1.1.1.95
		b2917	Alternate Carbon Metabolism	5.4.99.2
		b2919	Alternate Carbon Metabolism	4.1.1.41
		b2920	Alternate Carbon Metabolism
		b2923	Transport, Inner Membrane
		b2923	Transport, Inner Membrane
		b2926	Glycolysis/Gluconeogenesis	2.7.2.3
		b2927	Cofactor and Prosthetic Group Biosynthesis
		b2937	Arginine and Proline Metabolism	3.5.3.11
		b2938	Arginine and Proline Metabolism	4.1.1.19
		b2942	Methionine Metabolism	2.5.1.6
		b2943	Transport, Inner Membrane
		b2943	Transport, Inner Membrane
		b2947	Cofactor and Prosthetic Group Biosynthesis	6.3.2.3
		b2954	Nucleotide Salvage Pathway	3.6.1.19
		b2954	Nucleotide Salvage Pathway	3.6.1.19
		b2954	Nucleotide Salvage Pathway	3.6.1.19
		b2957	Alanine and Aspartate Metabolism	3.5.1.1
		b2957	Glutamate Metabolism	3.5.1.2
		b2964	Transport, Inner Membrane
		b2964	Transport, Inner Membrane
		b2964	Transport, Inner Membrane
		b2964	Transport, Inner Membrane
		b2988	Arginine and Proline Metabolism	3.5.1.78
		b2988	Arginine and Proline Metabolism	6.3.1.8
		b3018	Glycerophospholipid Metabolism	2.3.1.51
		b3018	Glycerophospholipid Metabolism	2.3.1.51
		b3018	Glycerophospholipid Metabolism	2.3.1.51
		b3018	Glycerophospholipid Metabolism	2.3.1.51
		b3018	Glycerophospholipid Metabolism	2.3.1.51
		b3018	Glycerophospholipid Metabolism	2.3.1.51
		b3018	Glycerophospholipid Metabolism	2.3.1.51
		b3028	Oxidative Phosphorylation	1.6.99.6
		b3028	Oxidative Phosphorylation	1.6.99.6
		b3028	Oxidative Phosphorylation	1.6.99.6
		b3029	Oxidative Phosphorylation
		b3029	Oxidative Phosphorylation
		b3040	Inorganic Ion Transport and Metabolism
		b3040	Inorganic Ion Transport and Metabolism
		b3040	Inorganic Ion Transport and Metabolism
		b3040	Inorganic Ion Transport and Metabolism
		b3040	Inorganic Ion Transport and Metabolism
		b3041	Cofactor and Prosthetic Group Biosynthesis
		b3052	Lipopolysaccharide Biosynthesis / Recycling
		b3052	Lipopolysaccharide Biosynthesis / Recycling
		b3058	Cofactor and Prosthetic Group Biosynthesis
		b3063	Transport, Inner Membrane
		b3073	Arginine and Proline Metabolism	2.6.1.29
		b3089	Transport, Inner Membrane
		b3089	Transport, Inner Membrane
		b3091	Alternate Carbon Metabolism	4.2.1.7
		b3092	Alternate Carbon Metabolism	5.3.1.12
		b3092	Alternate Carbon Metabolism	5.3.1.12
		b3093	Transport, Inner Membrane
		b3115	Alternate Carbon Metabolism	2.7.2.1
		b3116	Transport, Inner Membrane
		b3124	Glycine and Serine Metabolism	2.7.1.31
		b3126	Alternate Carbon Metabolism	4.1.2.20
		b3128	Alternate Carbon Metabolism	4.2.1.42
		b3161	Transport, Inner Membrane
		b3172	Arginine and Proline Metabolism	6.3.4.5
		b3176	Cell Envelope Biosynthesis	5.4.2.10
		b3177	Cofactor and Prosthetic Group Biosynthesis	2.5.1.15
		b3187	Cofactor and Prosthetic Group Biosynthesis
		b3189	Cell Envelope Biosynthesis	2.5.1.7
		b3196	Inorganic Ion Transport and Metabolism
		b3198	Lipopolysaccharide Biosynthesis / Recycling	3.1.3.45
		b3222	Alternate Carbon Metabolism	2.7.1.60
		b3223	Alternate Carbon Metabolism
		b3224	Transport, Inner Membrane
		b3225	Alternate Carbon Metabolism	4.1.3.3
		b3236	Citric Acid Cycle	1.1.1.37
		b3258	Transport, Inner Membrane
		b3288	tRNA Charging	2.1.2.9
		b3359	Threonine and Lysine Metabolism	2.6.1.17
		b3368	Cofactor and Prosthetic Group Biosynthesis
		b3368	Cofactor and Prosthetic Group Biosynthesis
		b3370	Transport, Inner Membrane
		b3370	Transport, Inner Membrane
		b3371	Alternate Carbon Metabolism
		b3374	Alternate Carbon Metabolism
		b3384	tRNA Charging	6.1.1.2
		b3385	Alternate Carbon Metabolism	3.1.3.18
		b3389	Tyrosine, Tryptophan, and Phenylalanine Metabolism
		b3397	Nucleotide Salvage Pathway	3.6.1.13
		b3403	Anaplerotic Reactions	4.1.1.49
		b3409	Inorganic Ion Transport and Metabolism
		b3416	Alternate Carbon Metabolism	2.4.1.25
		b3416	Alternate Carbon Metabolism	2.4.1.25
		b3416	Alternate Carbon Metabolism	2.4.1.25
		b3416	Alternate Carbon Metabolism	2.4.1.25
		b3417	Alternate Carbon Metabolism
		b3417	Alternate Carbon Metabolism
		b3417	Alternate Carbon Metabolism
		b3425	Unassigned	2.8.1.1
		b3429	Glycolysis/Gluconeogenesis	2.4.1.21
		b3430	Glycolysis/Gluconeogenesis	2.7.7.27
		b3431	Glycolysis/Gluconeogenesis
		b3432	Glycolysis/Gluconeogenesis	2.4.1.18
		b3433	Threonine and Lysine Metabolism	1.2.1.11
		b3447	Cofactor and Prosthetic Group Biosynthesis
		b3449	Glycerophospholipid Metabolism	3.1.4.46
		b3449	Glycerophospholipid Metabolism	3.1.4.46
		b3449	Glycerophospholipid Metabolism	3.1.4.46
		b3449	Glycerophospholipid Metabolism	3.1.4.46
		b3449	Glycerophospholipid Metabolism	3.1.4.46
		b3469	Inorganic Ion Transport and Metabolism
		b3469	Inorganic Ion Transport and Metabolism
		b3469	Inorganic Ion Transport and Metabolism
		b3469	Inorganic Ion Transport and Metabolism
		b3469	Inorganic Ion Transport and Metabolism
		b3469	Inorganic Ion Transport and Metabolism
		b3500	Cofactor and Prosthetic Group Biosynthesis	1.8.1.7
		b3502	Transport, Inner Membrane
		b3519	Alternate Carbon Metabolism	3.2.1.28
		b3526	Alternate Carbon Metabolism	2.7.1.45
		b3528	Transport, Inner Membrane
		b3528	Transport, Inner Membrane
		b3528	Transport, Inner Membrane
		b3528	Transport, Inner Membrane
		b3528	Transport, Inner Membrane
		b3528	Transport, Inner Membrane
		b3546	Lipopolysaccharide Biosynthesis / Recycling
		b3546	Lipopolysaccharide Biosynthesis / Recycling
		b3551	Cofactor and Prosthetic Group Biosynthesis
		b3551	Cofactor and Prosthetic Group Biosynthesis
		b3553	Alternate Carbon Metabolism
		b3553	Alternate Carbon Metabolism	1.1.1.215
		b3553	Alternate Carbon Metabolism
		b3553	Alternate Carbon Metabolism
		b3553	Alternate Carbon Metabolism
		b3553	Alternate Carbon Metabolism
		b3564	Cofactor and Prosthetic Group Biosynthesis
		b3565	Alternate Carbon Metabolism	5.3.1.5
		b3565	Alternate Carbon Metabolism	5.3.1.5
		b3571	Alternate Carbon Metabolism
		b3572	Alanine and Aspartate Metabolism	2.6.1.66
		b3575	Alternate Carbon Metabolism
		b3580	Alternate Carbon Metabolism
		b3588	Alternate Carbon Metabolism	1.2.1.4
		b3588	Alternate Carbon Metabolism
		b3591	tRNA Charging	2.9.1.1
		b3600	Alternate Carbon Metabolism	1.1.1.17
		b3605	Oxidative Phosphorylation	1.1.2.3
		b3605	Oxidative Phosphorylation	1.1.2.3
		b3607	Cysteine Metabolism	2.3.1.30
		b3608	Alternate Carbon Metabolism	1.1.1.94
		b3616	Glycine and Serine Metabolism	1.1.1.103
		b3617	Glycine and Serine Metabolism	2.3.1.29
		b3619	Lipopolysaccharide Biosynthesis / Recycling	5.1.3.20
		b3620	Lipopolysaccharide Biosynthesis / Recycling
		b3621	Lipopolysaccharide Biosynthesis / Recycling
		b3622	Lipopolysaccharide Biosynthesis / Recycling
		b3622	Lipopolysaccharide Biosynthesis / Recycling
		b3623	Lipopolysaccharide Biosynthesis / Recycling
		b3624	Lipopolysaccharide Biosynthesis / Recycling
		b3625	Lipopolysaccharide Biosynthesis / Recycling
		b3626	Lipopolysaccharide Biosynthesis / Recycling
		b3627	Lipopolysaccharide Biosynthesis / Recycling
		b3628	Lipopolysaccharide Biosynthesis / Recycling
		b3629	Lipopolysaccharide Biosynthesis / Recycling
		b3630	Lipopolysaccharide Biosynthesis / Recycling
		b3631	Lipopolysaccharide Biosynthesis / Recycling
		b3632	Lipopolysaccharide Biosynthesis / Recycling
		b3633	Lipopolysaccharide Biosynthesis / Recycling
		b3633	Lipopolysaccharide Biosynthesis / Recycling
		b3634	Cofactor and Prosthetic Group Biosynthesis	2.7.7.3
		b3639	Cofactor and Prosthetic Group Biosynthesis	4.1.1.36
		b3639	Cofactor and Prosthetic Group Biosynthesis	6.3.2.5
		b3642	Purine and Pyrimidine Biosynthesis	2.4.2.10
		b3648	Nucleotide Salvage Pathway	2.7.4.8
		b3648	Nucleotide Salvage Pathway	2.7.4.8
		b3650	Cofactor and Prosthetic Group Biosynthesis	3.1.7.2
		b3653	Transport, Inner Membrane
		b3654	Transport, Inner Membrane
		b3654	Transport, Inner Membrane
		b3654	Transport, Inner Membrane
		b3665	Nucleotide Salvage Pathway	3.5.4.2
		b3666	Transport, Inner Membrane
		b3666	Transport, Inner Membrane
		b3666	Transport, Inner Membrane
		b3666	Transport, Inner Membrane
		b3679	Transport, Inner Membrane
		b3691	Transport, Inner Membrane
		b3693	Alternate Carbon Metabolism	2.7.1.58
		b3708	Tyrosine, Tryptophan, and Phenylalanine Metabolism	4.1.99.1
		b3729	Cell Envelope Biosynthesis	2.6.1.16
		b3730	Cell Envelope Biosynthesis	2.3.1.157
		b3730	Cell Envelope Biosynthesis	2.7.7.23
		b3744	Alanine and Aspartate Metabolism	6.3.1.1
		b3752	Alternate Carbon Metabolism	2.7.1.15
		b3770	Valine, Leucine, and Isoleucine Metabolism	2.6.1.42
		b3770	Valine, Leucine, and Isoleucine Metabolism	2.6.1.42
		b3771	Valine, Leucine, and Isoleucine Metabolism	4.2.1.9
		b3771	Valine, Leucine, and Isoleucine Metabolism
		b3774	Valine, Leucine, and Isoleucine Metabolism	1.1.1.86
		b3774	Valine, Leucine, and Isoleucine Metabolism	1.1.1.86
		b3779	Cofactor and Prosthetic Group Biosynthesis	3.6.1.40
		b3784	Cell Envelope Biosynthesis
		b3786	Cell Envelope Biosynthesis	5.1.3.14
		b3787	Cell Envelope Biosynthesis
		b3790	Cell Envelope Biosynthesis
		b3791	Cell Envelope Biosynthesis	2.6.1.33
		b3792	Lipopolysaccharide Biosynthesis / Recycling
		b3794	Cell Envelope Biosynthesis
		b3804	Cofactor and Prosthetic Group Biosynthesis	4.2.1.75
		b3805	Cofactor and Prosthetic Group Biosynthesis	4.3.1.8
		b3806	Nucleotide Salvage Pathway	4.6.1.1
		b3809	Threonine and Lysine Metabolism	5.1.1.7
		b3816	Inorganic Ion Transport and Metabolism
		b3816	Inorganic Ion Transport and Metabolism
		b3821	Glycerophospholipid Metabolism	3.1.1.32
		b3821	Glycerophospholipid Metabolism	3.1.1.32
		b3821	Glycerophospholipid Metabolism	3.1.1.32
		b3821	Glycerophospholipid Metabolism	3.1.1.32
		b3821	Glycerophospholipid Metabolism	3.1.1.32
		b3821	Glycerophospholipid Metabolism	3.1.1.32
		b3821	Glycerophospholipid Metabolism	3.1.1.32
		b3821	Glycerophospholipid Metabolism	3.1.1.32
		b3821	Glycerophospholipid Metabolism	3.1.1.32
		b3821	Glycerophospholipid Metabolism	3.1.1.32
		b3821	Glycerophospholipid Metabolism	3.1.1.32
		b3821	Glycerophospholipid Metabolism	3.1.1.32
		b3821	Glycerophospholipid Metabolism	3.1.1.32
		b3821	Glycerophospholipid Metabolism	3.1.1.32
		b3821	Glycerophospholipid Metabolism	3.1.1.32
		b3821	Glycerophospholipid Metabolism	3.1.1.32
		b3821	Glycerophospholipid Metabolism	3.1.1.32
		b3821	Glycerophospholipid Metabolism	3.1.1.32
		b3821	Glycerophospholipid Metabolism	3.1.1.32
		b3821	Glycerophospholipid Metabolism	3.1.1.32
		b3821	Glycerophospholipid Metabolism	3.1.1.32
		b3821	Glycerophospholipid Metabolism	3.1.1.4
		b3821	Glycerophospholipid Metabolism	3.1.1.4
		b3821	Glycerophospholipid Metabolism	3.1.1.4
		b3821	Glycerophospholipid Metabolism	3.1.1.4
		b3821	Glycerophospholipid Metabolism	3.1.1.4
		b3821	Glycerophospholipid Metabolism	3.1.1.4
		b3821	Glycerophospholipid Metabolism	3.1.1.4
		b3821	Glycerophospholipid Metabolism	3.1.1.4
		b3821	Glycerophospholipid Metabolism	3.1.1.4
		b3821	Glycerophospholipid Metabolism	3.1.1.4
		b3821	Glycerophospholipid Metabolism	3.1.1.4
		b3821	Glycerophospholipid Metabolism	3.1.1.4
		b3821	Glycerophospholipid Metabolism	3.1.1.4
		b3821	Glycerophospholipid Metabolism	3.1.1.4
		b3821	Glycerophospholipid Metabolism	3.1.1.4
		b3821	Glycerophospholipid Metabolism	3.1.1.4
		b3821	Glycerophospholipid Metabolism	3.1.1.4
		b3821	Glycerophospholipid Metabolism	3.1.1.4
		b3821	Glycerophospholipid Metabolism	3.1.1.4
		b3821	Glycerophospholipid Metabolism	3.1.1.4
		b3821	Glycerophospholipid Metabolism	3.1.1.4
		b3825	Glycerophospholipid Metabolism	3.1.1.5
		b3825	Glycerophospholipid Metabolism	3.1.1.5
		b3825	Glycerophospholipid Metabolism	3.1.1.5
		b3825	Glycerophospholipid Metabolism	3.1.1.5
		b3825	Glycerophospholipid Metabolism	3.1.1.5
		b3825	Glycerophospholipid Metabolism	3.1.1.5
		b3825	Glycerophospholipid Metabolism	3.1.1.5
		b3825	Glycerophospholipid Metabolism
		b3825	Glycerophospholipid Metabolism
		b3825	Glycerophospholipid Metabolism
		b3825	Glycerophospholipid Metabolism
		b3825	Glycerophospholipid Metabolism
		b3825	Glycerophospholipid Metabolism
		b3825	Glycerophospholipid Metabolism
		b3825	Glycerophospholipid Metabolism
		b3825	Glycerophospholipid Metabolism
		b3825	Glycerophospholipid Metabolism
		b3825	Glycerophospholipid Metabolism
		b3825	Glycerophospholipid Metabolism
		b3825	Glycerophospholipid Metabolism
		b3825	Glycerophospholipid Metabolism
		b3825	Glycerophospholipid Metabolism	3.1.1.5
		b3825	Glycerophospholipid Metabolism	3.1.1.5
		b3825	Glycerophospholipid Metabolism	3.1.1.5
		b3825	Glycerophospholipid Metabolism	3.1.1.5
		b3825	Glycerophospholipid Metabolism	3.1.1.5
		b3825	Glycerophospholipid Metabolism	3.1.1.5
		b3825	Glycerophospholipid Metabolism	3.1.1.5
		b3825	Glycerophospholipid Metabolism	3.1.1.5
		b3825	Glycerophospholipid Metabolism	3.1.1.5
		b3825	Glycerophospholipid Metabolism	3.1.1.5
		b3825	Glycerophospholipid Metabolism	3.1.1.5
		b3825	Glycerophospholipid Metabolism	3.1.1.5
		b3825	Glycerophospholipid Metabolism	3.1.1.5
		b3825	Glycerophospholipid Metabolism	3.1.1.5
		b3831	Nucleotide Salvage Pathway	2.4.2.2
		b3833	Cofactor and Prosthetic Group Biosynthesis
		b3833	Cofactor and Prosthetic Group Biosynthesis
		b3835	Cofactor and Prosthetic Group Biosynthesis
		b3844	Cofactor and Prosthetic Group Biosynthesis
		b3844	Cofactor and Prosthetic Group Biosynthesis
		b3844	Cofactor and Prosthetic Group Biosynthesis	1.5.1.30
		b3846	Membrane Lipid Metabolism	5.3.3.8
		b3846	Membrane Lipid Metabolism	5.3.3.8
		b3846	Membrane Lipid Metabolism	5.3.3.8
		b3850	Cofactor and Prosthetic Group Biosynthesis	1.3.3.4
		b3850	Cofactor and Prosthetic Group Biosynthesis	1.3.3.4
		b3867	Cofactor and Prosthetic Group Biosynthesis
		b3902	Alternate Carbon Metabolism	4.1.2.19
		b3903	Alternate Carbon Metabolism
		b3903	Alternate Carbon Metabolism	5.3.1.14
		b3904	Alternate Carbon Metabolism	2.7.1.5
		b3907	Transport, Inner Membrane
		b3907	Transport, Inner Membrane
		b3909	Transport, Inner Membrane
		b3915	Inorganic Ion Transport and Metabolism
		b3915	Inorganic Ion Transport and Metabolism
		b3916	Alternate Carbon Metabolism	2.7.1.11
		b3918	Glycerophospholipid Metabolism	3.6.1.26
		b3918	Glycerophospholipid Metabolism	3.6.1.26
		b3918	Glycerophospholipid Metabolism	3.6.1.26
		b3918	Glycerophospholipid Metabolism	3.6.1.26
		b3918	Glycerophospholipid Metabolism	3.6.1.26
		b3918	Glycerophospholipid Metabolism	3.6.1.26
		b3918	Glycerophospholipid Metabolism	3.6.1.26
		b3919	Glycolysis/Gluconeogenesis	5.3.1.1
		b3926	Alternate Carbon Metabolism	2.7.1.30
		b3927	Transport, Inner Membrane
		b3927	Transport, Inner Membrane
		b3930	Cofactor and Prosthetic Group Biosynthesis
		b3939	Methionine Metabolism	4.2.99.9
		b3941	Folate Metabolism
		b3945	Glycerophospholipid Metabolism
		b3945	Alternate Carbon Metabolism	1.1.1.6
		b3945	Methylglyoxal Metabolism	1.1.1.21
		b3956	Anaplerotic Reactions	4.1.1.31
		b3957	Arginine and Proline Metabolism	3.5.1.16
		b3957	Arginine and Proline Metabolism
		b3958	Arginine and Proline Metabolism	1.2.1.38
		b3959	Arginine and Proline Metabolism	2.7.2.8
		b3960	Arginine and Proline Metabolism	4.3.2.1
		b3967	Cell Envelope Biosynthesis	5.1.1.3
		b3972	Cell Envelope Biosynthesis	1.1.1.158
		b3974	Cofactor and Prosthetic Group Biosynthesis	2.7.1.33
		b3993	Cofactor and Prosthetic Group Biosynthesis	2.5.1.3
		b3994	Cofactor and Prosthetic Group Biosynthesis
		b3997	Cofactor and Prosthetic Group Biosynthesis	4.1.1.37
		b4005	Purine and Pyrimidine Biosynthesis	6.3.4.13
		b4006	Purine and Pyrimidine Biosynthesis	2.1.2.3
		b4006	Purine and Pyrimidine Biosynthesis	3.5.4.10
		b4013	Methionine Metabolism	2.3.1.46
		b4015	Anaplerotic Reactions	4.1.3.1
		b4025	Glycolysis/Gluconeogenesis	5.3.1.9
		b4031	Transport, Inner Membrane
		b4036	Transport, Outer Membrane
		b4036	Transport, Outer Membrane
		b4036	Transport, Outer Membrane
		b4036	Transport, Outer Membrane
		b4036	Transport, Outer Membrane
		b4036	Transport, Outer Membrane
		b4036	Transport, Outer Membrane
		b4039	Cofactor and Prosthetic Group Biosynthesis
		b4040	Cofactor and Prosthetic Group Biosynthesis
		b4041	Glycerophospholipid Metabolism	2.3.1.15
		b4041	Glycerophospholipid Metabolism	2.3.1.15
		b4041	Glycerophospholipid Metabolism	2.3.1.15
		b4041	Glycerophospholipid Metabolism	2.3.1.15
		b4041	Glycerophospholipid Metabolism	2.3.1.15
		b4041	Glycerophospholipid Metabolism	2.3.1.15
		b4041	Glycerophospholipid Metabolism	2.3.1.15
		b4042	Glycerophospholipid Metabolism	2.7.1.107
		b4042	Glycerophospholipid Metabolism	2.7.1.107
		b4042	Glycerophospholipid Metabolism	2.7.1.107
		b4042	Glycerophospholipid Metabolism	2.7.1.107
		b4042	Glycerophospholipid Metabolism	2.7.1.107
		b4042	Glycerophospholipid Metabolism	2.7.1.107
		b4042	Glycerophospholipid Metabolism	2.7.1.107
		b4055	Alternate Carbon Metabolism
		b4055	Glycine and Serine Metabolism
		b4055	Threonine and Lysine Metabolism
		b4055	Alternate Carbon Metabolism
		b4055	Tyrosine, Tryptophan, and Phenylalanine Metabolism
		b4067	Transport, Inner Membrane
		b4067	Transport, Inner Membrane
		b4069	Pyruvate Metabolism	6.2.1.1
		b4077	Transport, Inner Membrane
		b4077	Transport, Inner Membrane
		b4084	Alternate Carbon Metabolism
		b4085	Alternate Carbon Metabolism
		b4090	Alternate Carbon Metabolism
		b4094	Alternate Carbon Metabolism
		b4111	Transport, Inner Membrane
		b4111	Transport, Inner Membrane
		b4111	Transport, Inner Membrane
		b4111	Transport, Inner Membrane
		b4115	Transport, Inner Membrane
		b4117	Arginine and Proline Metabolism	4.1.1.19
		b4119	Alternate Carbon Metabolism	3.2.1.22
		b4120	Transport, Inner Membrane
		b4132	Transport, Inner Membrane
		b4139	Alanine and Aspartate Metabolism	4.3.1.1
		b4160	Glycerophospholipid Metabolism	4.1.1.65
		b4160	Glycerophospholipid Metabolism	4.1.1.65
		b4160	Glycerophospholipid Metabolism	4.1.1.65
		b4160	Glycerophospholipid Metabolism	4.1.1.65
		b4160	Glycerophospholipid Metabolism	4.1.1.65
		b4160	Glycerophospholipid Metabolism	4.1.1.65
		b4160	Glycerophospholipid Metabolism	4.1.1.65
		b4161	Nucleotide Salvage Pathway	3.6.1.15
		b4161	Nucleotide Salvage Pathway	3.6.1.15
		b4177	Purine and Pyrimidine Biosynthesis	6.3.4.4
		b4192	Alternate Carbon Metabolism
		b4197	Alternate Carbon Metabolism
		b4208	Transport, Inner Membrane
		b4208	Transport, Inner Membrane
		b4208	Transport, Inner Membrane
		b4208	Transport, Inner Membrane
		b4213	Nucleotide Salvage Pathway	3.1.4.16
		b4213	Nucleotide Salvage Pathway	3.1.4.16
		b4213	Nucleotide Salvage Pathway	3.1.4.16
		b4213	Nucleotide Salvage Pathway	3.1.4.16
		b4213	Nucleotide Salvage Pathway
		b4213	Nucleotide Salvage Pathway
		b4213	Nucleotide Salvage Pathway
		b4213	Nucleotide Salvage Pathway
		b4233	Murein Recycling
		b4233	Murein Recycling
		b4239	Alternate Carbon Metabolism	3.2.1.93
		b4242	Inorganic Ion Transport and Metabolism
		b4258	tRNA charging	6.1.1.9
		b4265	Transport, Inner Membrane
		b4265	Transport, Inner Membrane
		b4266	Alternate Carbon Metabolism	1.1.1.69
		b4267	Alternate Carbon Metabolism
		b4267	Alternate Carbon Metabolism
		b4321	Transport, Inner Membrane
		b4322	Alternate Carbon Metabolism	4.2.1.8
		b4323	Alternate Carbon Metabolism	1.1.1.57
		b4356	Transport, Inner Membrane
		b4358	Alternate Carbon Metabolism
		b4381	Alternate Carbon Metabolism	4.1.2.4
		b4382	Nucleotide Salvage Pathway	2.4.2.4
		b4383	Alternate Carbon Metabolism	5.4.2.7
		b4384	Nucleotide Salvage Pathway	2.4.2.1
		b4384	Nucleotide Salvage Pathway	2.4.2.1
		b4388	Glycine and Serine Metabolism	3.1.3.3
		b4394	Nucleotide Salvage Pathway	3.6.1.15
		b4394	Nucleotide Salvage Pathway	3.6.1.15
		b4474	Alternate Carbon Metabolism
		b4477	Alternate Carbon Metabolism	4.1.2.21
		b4478	Alternate Carbon Metabolism	4.2.1.6
		b4481	Cell Envelope Biosynthesis
		s0001	Transport, Inner Membrane
		s0001	Unassigned	5.3.3.7
		s0001	Threonine and Lysine Metabolism
		s0001	Inorganic Ion Transport and Metabolism
		s0001	Nucleotide Salvage Pathway
		s0001	Transport, Inner Membrane
		s0001	Inorganic Ion Transport and Metabolism
		s0001	Nucleotide Salvage Pathway
		s0001	Methionine Metabolism
		s0001	Transport, Inner Membrane
		s0001	Cofactor and Prosthetic Group Biosynthesis
		s0001	Inorganic Ion Transport and Metabolism
		s0001	Inorganic Ion Transport and Metabolism
		s0001	Inorganic Ion Transport and Metabolism
		s0001	Inorganic Ion Transport and Metabolism
		s0001	Arginine and Proline Metabolism
		s0001	Nucleotide Salvage Pathway
		s0001	Transport, Inner Membrane
		s0001	Transport, Inner Membrane
		s0001	Methionine Metabolism
		s0001	Methionine Metabolism
		s0001	Inorganic Ion Transport and Metabolism
		s0001	Inorganic Ion Transport and Metabolism
		s0001	Inorganic Ion Transport and Metabolism
		s0001	Inorganic Ion Transport and Metabolism
			Transport, Inner Membrane
			Transport, Inner Membrane
			Transport, Inner Membrane
			Transport, Inner Membrane
			Transport, Inner Membrane
			Transport, Inner Membrane
			Transport, Inner Membrane
			Transport, Inner Membrane
			Transport, Inner Membrane
			Transport, Inner Membrane
			Murein Recycling
			Methylglyoxal Metabolism
			Alternate Carbon Metabolism	3.1.3.10
			Alternate Carbon Metabolism	3.1.3.10
			Alternate Carbon Metabolism
			Lipopolysaccharide Biosynthesis / Recycling
			Transport, Inner Membrane
			Murein Recycling
			Alanine and Aspartate Metabolism	2.6.1.2
			Alternate Carbon Metabolism
			Inorganic Ion Transport and Metabolism
			Inorganic Ion Transport and Metabolism
			Inorganic Ion Transport and Metabolism
			Transport, Outer Membrane
			Transport, Outer Membrane
			Inorganic Ion Transport and Metabolism
			Transport, Inner Membrane
			Unassigned
			Cysteine Metabolism	3.1.3.7
			Lipopolysaccharide Biosynthesis / Recycling
			Glycerophospholipid Metabolism
			Glycerophospholipid Metabolism
			Glycerophospholipid Metabolism
			Glycerophospholipid Metabolism
			Glycerophospholipid Metabolism
			Glycerophospholipid Metabolism
			Glycerophospholipid Metabolism
			Nucleotide Salvage Pathway	3.2.2.10
			Lipopolysaccharide Biosynthesis / Recycling
			Inorganic Ion Transport and Metabolism
			Inorganic Ion Transport and Metabolism
			Inorganic Ion Transport and Metabolism
			Inorganic Ion Transport and Metabolism
			Inorganic Ion Transport and Metabolism
			Transport, Inner Membrane
			Transport, Inner Membrane
			Transport, Inner Membrane
			Transport, Inner Membrane
			Cofactor and Prosthetic Group Biosynthesis
			Arginine and Proline Metabolism
			Arginine and Proline Metabolism
			Cofactor and Prosthetic Group Biosynthesis
			Lipopolysaccharide Biosynthesis / Recycling
			Lipopolysaccharide Biosynthesis / Recycling
			Transport, Inner Membrane
[truncated: 78 more rows]

## Sheet: Sheet4
1	Alanine and Aspartate Metabolism
1	Alternate Carbon Metabolism
1	Arginine and Proline Metabolism
1	Folate Metabolism
1	Membrane Lipid Metabolism
1	Methionine Metabolism
1	Nucleotide Salvage Pathway
1	Threonine and Lysine Metabolism
1	Transport, Inner Membrane
1	Valine, Leucine, and Isoleucine Metabolism
2	Glycerophospholipid Metabolism
2	Lipopolysaccharide Biosynthesis / Recycling
5	Cell Envelope Biosynthesis
5	Purine and Pyrimidine Biosynthesis
11	Cofactor and Prosthetic Group Biosynthesis

## Sheet: Sheet2
b0002	Glycine and Serine Metabolism	( ( ( b0902 and b0903 ) and b2579 ) or ( b0902 and b0903 ) or ( b0902 and b3114 ) or ( b3951 and b3952 ) )	Pyruvate Metabolism					b0062	Alternate Carbon Metabolism					Alternate Carbon Metabolism		11
b0032	Threonine and Lysine Metabolism	( ( ( b0902 and b0903 ) and b2579 ) or ( b0902 and b0903 ) or ( b0902 and b3114 ) )	Alternate Carbon Metabolism					b0063	Alternate Carbon Metabolism					Arginine and Proline Metabolism		3
b0033	Threonine and Lysine Metabolism	( ( ( b2234 and b2235 ) and b2582 ) or ( ( b2234 and b2235 ) and b3781 ) )	Nucleotide Salvage Pathway					b0344	Alternate Carbon Metabolism					Cell Envelope Biosynthesis		4
b0036	Oxidative Phosphorylation	( ( ( b2234 and b2235 ) and b2582 ) or ( ( b2234 and b2235 ) and b3781 ) )	Nucleotide Salvage Pathway					b0733	Alternate Carbon Metabolism					Cofactor and Prosthetic Group Biosynthesis		14
b0048	Transport, Inner Membrane	( ( ( b2234 and b2235 ) and b2582 ) or ( ( b2234 and b2235 ) and b3781 ) )	Nucleotide Salvage Pathway					b1521	Alternate Carbon Metabolism					Glycerophospholipid Metabolism		2
b0061	Nucleotide Salvage Pathway	( ( ( b2234 and b2235 ) and b3781 ) or ( ( b2234 and b2235 ) and b2582 ) )	Nucleotide Salvage Pathway					b3560	Alternate Carbon Metabolism					Glycine and Serine Metabolism		4
b0062	Alternate Carbon Metabolism	( ( ( b3736 and b3737 and b3738 ) and ( b3731 and b3732 and b3733 and b3734 and b3735 ) ) or ( ( b3736 and b3737 and b3738 ) and ( b3731 and b3732 and b3733 and b3734 and b3735 ) and b3739 ) )	Oxidative Phosphorylation					b3902	Alternate Carbon Metabolism					Glycolysis/Gluconeogenesis		5
b0063	Alternate Carbon Metabolism	( ( b0077 and b0078 ) or ( b3670 and b3671 ) )	Valine, Leucine, and Isoleucine Metabolism					b3903	Alternate Carbon Metabolism					Histidine Metabolism		1
b0084	Valine, Leucine, and Isoleucine Metabolism	( ( b0365 and b0366 and b0367 ) or ( b0936 and b0933 and b0934 ) )	Transport, Inner Membrane					b3904	Alternate Carbon Metabolism					Inorganic Ion Transport and Metabolism		1
b0092	Cell Envelope Biosynthesis	( ( b0615 and b0616 and b0617 ) and b0614 )	Citric Acid Cycle					b4084	Alternate Carbon Metabolism					Lipopolysaccharide Biosynthesis / Recycling		4
b0126	Inorganic Ion Transport and Metabolism	( ( b0684 and b3924 and b4238 and b4237 ) or ( b2895 and b4238 ) or ( b0684 and b4238 ) or ( b2895 and b3924 and b4238 and b4237 ) )	Nucleotide Salvage Pathway					b4088	Alternate Carbon Metabolism					Methionine Metabolism		1
b0171	Nucleotide Salvage Pathway	( ( b0684 and b3924 ) or ( b2895 and b3924 ) )	Unassigned					b0242	Arginine and Proline Metabolism					Nucleotide Salvage Pathway		5
b0180	Lipopolysaccharide Biosynthesis / Recycling	( ( b0684 and b4238 ) or ( b2895 and b4238 ) or ( b2895 and b3924 and b4238 and b4237 ) or ( b0684 and b3924 and b4238 and b4237 ) )	Nucleotide Salvage Pathway					b0243	Arginine and Proline Metabolism					Oxidative Phosphorylation		2
b0194	tRNA Charging	( ( b0763 and b0764 and b0765 ) or ( b2422 and b2424 and b2423 and b3917 ) or ( b2422 and b2425 and b2424 and b2423 ) )	Inorganic Ion Transport and Metabolism					b3008	Arginine and Proline Metabolism					Purine and Pyrimidine Biosynthesis		2
b0242	Arginine and Proline Metabolism	( ( b0805 and ( b1252 and b3005 and b3006 ) ) or ( b2155 and ( b1252 and b3005 and b3006 ) ) )	Transport, Outer Membrane					b0092	Cell Envelope Biosynthesis					Threonine and Lysine Metabolism		2
b0243	Arginine and Proline Metabolism	( ( b0854 and b0855 and b0856 and b0857 ) or ( b1126 and b1125 and b1124 and b1123 ) or ( b1440 and b1441 and b1442 and b1443 ) )	Transport, Inner Membrane					b2533	Cell Envelope Biosynthesis					Transport, Inner Membrane		3
b0344	Alternate Carbon Metabolism	( ( b0936 and b0933 and b0934 ) or ( b0365 and b0366 and b0367 ) )	Transport, Inner Membrane					b3731	Cell Envelope Biosynthesis					tRNA Charging		17
b0474	Nucleotide Salvage Pathway	( ( b0972 and b0973 and b0974 ) or ( b2994 and b2997 ) or ( b2719 and b2720 and b2721 and b2722 and b2723 and b2724 ) )	Oxidative Phosphorylation					b3738	Cell Envelope Biosynthesis					Valine, Leucine, and Isoleucine Metabolism		2
b0526	tRNA Charging	( ( b0972 and b0973 and b0974 ) or ( b2994 and b2997 ) )	Oxidative Phosphorylation					b0583	Cofactor and Prosthetic Group Biosynthesis
b0583	Cofactor and Prosthetic Group Biosynthesis	( ( b0972 and b0973 and b0974 ) or ( b2994 and b2997 ) )	Oxidative Phosphorylation					b0775	Cofactor and Prosthetic Group Biosynthesis							83
b0635	Lipopolysaccharide Biosynthesis / Recycling	( ( b0978 and b0979 ) or ( b0733 and b0734 ) )	Oxidative Phosphorylation					b0776	Cofactor and Prosthetic Group Biosynthesis
b0642	tRNA Charging	( ( b1064 and ( b2675 and b2676 ) ) or ( b3610 and ( b2675 and b2676 ) ) or ( b1654 and ( b2675 and b2676 ) ) or ( b0849 and ( b2675 and b2676 ) ) )	Nucleotide Salvage Pathway					b0778	Cofactor and Prosthetic Group Biosynthesis
b0657	tRNA Charging	( ( b1440 and b1441 and b1442 and b1443 ) or ( b1126 and b1125 and b1124 and b1123 ) )	Transport, Inner Membrane					b1638	Cofactor and Prosthetic Group Biosynthesis
b0680	tRNA Charging	( ( b1465 and b1466 and b1467 and b1468 ) or ( b1224 and b1225 and b1226 and b1227 ) )	Oxidative Phosphorylation					b2232	Cofactor and Prosthetic Group Biosynthesis
b0684	tRNA Charging	( ( b1465 and b1466 and b1467 and b1468 ) or ( b1224 and b1225 and b1226 and b1227 ) )	Oxidative Phosphorylation					b2234	Cofactor and Prosthetic Group Biosynthesis
b0733	Alternate Carbon Metabolism	( ( b1474 and b1475 and b1476 ) or ( b3892 and b3893 and b3894 ) )	Oxidative Phosphorylation					b2235	Cofactor and Prosthetic Group Biosynthesis
b0775	Cofactor and Prosthetic Group Biosynthesis	( ( b1587 and b1588 and b1589 and b1590 ) or ( b0894 and b0895 and b0896 ) )	Oxidative Phosphorylation					b3640	Cofactor and Prosthetic Group Biosynthesis
b0776	Cofactor and Prosthetic Group Biosynthesis	( ( b1587 and b1588 and b1589 and b1590 ) or ( b0894 and b0895 and b0896 ) )	Oxidative Phosphorylation					b3650	Cofactor and Prosthetic Group Biosynthesis
b0778	Cofactor and Prosthetic Group Biosynthesis	( ( b1654 and ( b2675 and b2676 ) ) or ( b0849 and ( b2675 and b2676 ) ) or ( b1064 and ( b2675 and b2676 ) ) or ( b3610 and ( b2675 and b2676 ) ) )	Nucleotide Salvage Pathway					b3833	Cofactor and Prosthetic Group Biosynthesis
b0886	Oxidative Phosphorylation	( ( b1654 and ( b2675 and b2676 ) ) or ( b1064 and ( b2675 and b2676 ) ) or ( b0849 and ( b2675 and b2676 ) ) or ( b3610 and ( b2675 and b2676 ) ) )	Nucleotide Salvage Pathway					b3835	Cofactor and Prosthetic Group Biosynthesis
b0893	tRNA Charging	( ( b1778 and b2582 ) or ( b1778 and b3781 ) )	Methionine Metabolism					b3843	Cofactor and Prosthetic Group Biosynthesis
b0930	tRNA Charging	( ( b1872 and b1873 ) or ( b0996 and b0997 ) )	Oxidative Phosphorylation					b3870	Cofactor and Prosthetic Group Biosynthesis
b1207	Histidine Metabolism	( ( b1872 and b1873 ) or ( b0996 and b0997 ) )	Oxidative Phosphorylation					b1912	Glycerophospholipid Metabolism
b1521	Alternate Carbon Metabolism	( ( b2203 and b2206 ) and b2202 and b2205 and b2204 )	Nitrogen Metabolism					b3829	Glycerophospholipid Metabolism
b1637	tRNA charging	( ( b2203 and b2206 ) and b2202 )	Nitrogen Metabolism					b0002	Glycine and Serine Metabolism
b1638	Cofactor and Prosthetic Group Biosynthesis	( ( b2241 and b2242 and b2243 ) or b3426 )	Oxidative Phosphorylation					b2551	Glycine and Serine Metabolism
b1713	Glycolysis/Gluconeogenesis	( ( b2310 and b2307 and b2306 and b2308 ) or ( b0863 and b0860 and b0861 and b0864 and b0862 ) )	Transport, Inner Membrane					b2913	Glycine and Serine Metabolism
b1714	Glycolysis/Gluconeogenesis	( ( b2417 and b1101 and b2415 and b2416 ) or ( b0679 and b2415 and b2416 ) )	Transport, Inner Membrane					b4388	Glycine and Serine Metabolism
b1719	tRNA Charging	( ( b2417 and b1101 and b2415 and b2416 ) or ( b1817 and b1818 and b1819 and b2415 and b2416 ) or ( b2417 and b1621 and b2415 and b2416 ) )	Transport, Inner Membrane					b1713	Glycolysis/Gluconeogenesis
b1779	Glycolysis/Gluconeogenesis	( ( b2422 and b2425 and b2424 and b2423 ) or ( b0763 and b0764 and b0765 ) or ( b2422 and b2424 and b2423 and b3917 ) )	Inorganic Ion Transport and Metabolism					b1714	Glycolysis/Gluconeogenesis
b1866	tRNA Charging	( ( b2422 and b2425 and b2424 and b2423 ) or ( b2422 and b2424 and b2423 and b3917 ) )	Inorganic Ion Transport and Metabolism					b1779	Glycolysis/Gluconeogenesis
b1876	tRNA Charging	( ( b2480 and b2582 ) or ( b2480 and b3781 ) )	Unassigned					b2779	Glycolysis/Gluconeogenesis
b1912	Glycerophospholipid Metabolism	( ( b2762 and b0849 ) or ( b2762 and b1064 ) or ( b2762 and b1654 ) or ( b2762 and b3610 ) )	Cysteine Metabolism					b2926	Glycolysis/Gluconeogenesis
b2114	tRNA Charging	( ( b2762 and b2582 ) or ( b2762 and b3781 ) )	Cysteine Metabolism					b1207	Histidine Metabolism
b2232	Cofactor and Prosthetic Group Biosynthesis	( ( b2763 and b2764 ) or b3844 )	Cofactor and Prosthetic Group Biosynthesis					b0126	Inorganic Ion Transport and Metabolism
b2234	Cofactor and Prosthetic Group Biosynthesis	( ( b2895 and b3924 and b4238 and b4237 ) or ( b2895 and b4238 ) or ( b0684 and b4238 ) or ( b0684 and b3924 and b4238 and b4237 ) )	Nucleotide Salvage Pathway					b0180	Lipopolysaccharide Biosynthesis / Recycling
b2235	Cofactor and Prosthetic Group Biosynthesis	( ( b2895 and b4238 ) or ( b0684 and b3924 and b4238 and b4237 ) or ( b0684 and b4238 ) or ( b2895 and b3924 and b4238 and b4237 ) )	Nucleotide Salvage Pathway					b0635	Lipopolysaccharide Biosynthesis / Recycling
b2411	Nucleotide Salvage Pathway	( ( b3132 and b3137 ) or ( b2095 and b2096 ) )	Alternate Carbon Metabolism					b3623	Lipopolysaccharide Biosynthesis / Recycling
b2508	Purine and Pyrimidine Biosynthesis	( ( b3454 and b3455 and b3457 and b3458 and b3456 ) or ( b3454 and b3455 and b3457 and b3460 and b3456 ) )	Transport, Inner Membrane					b3793	Lipopolysaccharide Biosynthesis / Recycling
b2514	tRNA Charging	( ( b3476 and b3477 and b3478 and b3479 and b3480 ) or b4242 )	Inorganic Ion Transport and Metabolism					b3940	Methionine Metabolism
b2533	Cell Envelope Biosynthesis	( ( b3544 and b3543 and b3542 and b3541 and b3540 ) or ( b1487 and b1486 and b1485 and b1484 and b1483 ) )	Transport, Inner Membrane					b0061	Nucleotide Salvage Pathway
b2551	Glycine and Serine Metabolism	( ( b3610 and ( b2675 and b2676 ) ) or ( b1064 and ( b2675 and b2676 ) ) or ( b1654 and ( b2675 and b2676 ) ) or ( b0849 and ( b2675 and b2676 ) ) )	Nucleotide Salvage Pathway					b0171	Nucleotide Salvage Pathway
b2563	Purine and Pyrimidine Biosynthesis	( ( b3670 and b3671 ) or ( b0077 and b0078 ) )	Valine, Leucine, and Isoleucine Metabolism					b0474	Nucleotide Salvage Pathway
b2779	Glycolysis/Gluconeogenesis	( ( b3781 and ( b0888 and b0888 ) ) or b2582 )	Oxidative Phosphorylation					b2411	Nucleotide Salvage Pathway
b2913	Glycine and Serine Metabolism	( ( b3892 and b3893 and b3894 ) or ( b1474 and b1475 and b1476 ) )	Oxidative Phosphorylation					b4226	Nucleotide Salvage Pathway
b2925	Transport, Inner Membrane	( ( b4079 and ( b2481 and b2482 and b2483 and b2484 and b2485 and b2486 and b2487 and b2488 and b2489 and b2490 ) ) or ( b4079 and ( b2719 and b2720 and b2721 and b2722 and b2723 and b2724 ) ) )	Pyruvate Metabolism					b0036	Oxidative Phosphorylation
b2926	Glycolysis/Gluconeogenesis	( ( b4136 and b3781 ) or ( b4136 and b2582 ) )	Unassigned					b0886	Oxidative Phosphorylation
b3008	Arginine and Proline Metabolism	( ( b4219 and b2582 ) or ( b4219 and b3781 ) )	Methionine Metabolism					b2508	Purine and Pyrimidine Biosynthesis
b3281	Transport, Inner Membrane	( ( b4231 and b4227 and b4485 and b4230 ) or ( b3749 and b3751 and b3750 and b3748 ) or ( b4087 and b4088 and b4086 ) )	Transport, Inner Membrane					b2563	Purine and Pyrimidine Biosynthesis
b3288	tRNA Charging	( b0002 or b3940 or b4024 )	Threonine and Lysine Metabolism					b0032	Threonine and Lysine Metabolism
b3384	tRNA Charging	( b0032 and b0033 )	Arginine and Proline Metabolism					b0033	Threonine and Lysine Metabolism
b3560	Alternate Carbon Metabolism	( b0048 or b1606 )	Cofactor and Prosthetic Group Biosynthesis					b0048	Transport, Inner Membrane
b3623	Lipopolysaccharide Biosynthesis / Recycling	( b0052 and b2564 )	Cofactor and Prosthetic Group Biosynthesis					b2925	Transport, Inner Membrane
b3640	Cofactor and Prosthetic Group Biosynthesis	( b0061 or b4198 or b3583 )	Alternate Carbon Metabolism					b3281	Transport, Inner Membrane
b3650	Cofactor and Prosthetic Group Biosynthesis	( b0063 or b3580 )	Alternate Carbon Metabolism					b0194	tRNA Charging
b3731	Cell Envelope Biosynthesis	( b0068 and b0067 and b0066 )	Transport, Inner Membrane					b0526	tRNA Charging
b3738	Cell Envelope Biosynthesis	( b0071 and b0072 )	Valine, Leucine, and Isoleucine Metabolism					b0642	tRNA Charging
b3772	Valine, Leucine, and Isoleucine Metabolism	( b0071 and b0072 )	Valine, Leucine, and Isoleucine Metabolism					b0657	tRNA Charging
b3793	Lipopolysaccharide Biosynthesis / Recycling	( b0084 or b0635 or b0149 or b3396 )	Murein Biosynthesis					b0680	tRNA Charging
b3829	Glycerophospholipid Metabolism	( b0084 or b0635 or b3396 or b0149 )	Murein Biosynthesis					b0684	tRNA Charging
b3833	Cofactor and Prosthetic Group Biosynthesis	( b0112 or b3161 or b3709 )	Transport, Inner Membrane					b0893	tRNA Charging
b3835	Cofactor and Prosthetic Group Biosynthesis	( b0114 and b0115 and b0116 )	Glycolysis/Gluconeogenesis					b0930	tRNA Charging
b3843	Cofactor and Prosthetic Group Biosynthesis	( b0116 and b0726 and b0727 )	Citric Acid Cycle					b1637	tRNA charging
b3870	Cofactor and Prosthetic Group Biosynthesis	( b0118 or b1276 )	Citric Acid Cycle					b1719	tRNA Charging
b3902	Alternate Carbon Metabolism	( b0124 or b0837 )	Oxidative Phosphorylation					b1866	tRNA Charging
b3903	Alternate Carbon Metabolism	( b0149 or b2519 or b3396 )	Murein Biosynthesis					b1876	tRNA Charging
b3904	Alternate Carbon Metabolism	( b0149 or b3396 )	Murein Biosynthesis					b2114	tRNA Charging
b3940	Methionine Metabolism	( b0150 and ( b1252 and b3005 and b3006 ) )	Transport, Outer Membrane					b2514	tRNA Charging
b4084	Alternate Carbon Metabolism	( b0150 and ( b1252 and b3005 and b3006 ) )	Transport, Outer Membrane					b3288	tRNA Charging
b4088	Alternate Carbon Metabolism	( b0150 and ( b1252 and b3005 and b3006 ) )	Transport, Outer Membrane					b3384	tRNA Charging
b4226	Nucleotide Salvage Pathway	( b0153 and b0151 and b0152 )	Transport, Inner Membrane					b4258	tRNA charging
b4258	tRNA charging	( b0153 and b0151 and b0152 )	Transport, Inner Membrane					b0084	Valine, Leucine, and Isoleucine Metabolism
b4388	Glycine and Serine Metabolism	( b0153 and b0151 and b0152 )	Inorganic Ion Transport and Metabolism					b3772	Valine, Leucine, and Isoleucine Metabolism
		( b0153 and b0151 and b0152 )	Inorganic Ion Transport and Metabolism
		( b0153 and b0151 and b0152 )	Inorganic Ion Transport and Metabolism
		( b0180 or b0954 )	Cell Envelope Biosynthesis
		( b0185 and b2316 and b3255 and b3256 )	Membrane Lipid Metabolism
		( b0186 or b4131 )	Threonine and Lysine Metabolism
		( b0198 and b0199 and b0197 )	Transport, Inner Membrane
		( b0198 and b0199 and b0197 )	Transport, Inner Membrane
		( b0207 or b3012 )	Alternate Carbon Metabolism
		( b0237 or b4260 or b2523 or b0932 )	Cysteine Metabolism
		( b0238 or b0125 )	Nucleotide Salvage Pathway
		( b0238 or b0125 )	Nucleotide Salvage Pathway
		( b0241 or b0929 or b1377 or b2215 )	Transport, Outer Membrane Porin
		( b0241 or b0929 or b1377 or b2215 )	Transport, Outer Membrane Porin
		( b0241 or b0929 or b1377 or b2215 )	Transport, Outer Membrane Porin
		( b0241 or b0929 or b1377 or b2215 )	Transport, Outer Membrane Porin
		( b0241 or b0929 or b1377 or b2215 )	Transport, Outer Membrane Porin
		( b0241 or b0929 or b1377 or b2215 )	Transport, Outer Membrane Porin
		( b0241 or b0929 or b1377 or b2215 )	Transport, Outer Membrane Porin
		( b0241 or b0929 or b1377 or b2215 )	Transport, Outer Membrane Porin
		( b0241 or b0929 or b1377 or b2215 )	Transport, Outer Membrane Porin
		( b0241 or b0929 or b1377 or b2215 )	Transport, Outer Membrane Porin
		( b0241 or b0929 or b1377 or b2215 )	Transport, Outer Membrane Porin
		( b0241 or b0929 or b1377 or b2215 )	Transport, Outer Membrane Porin
		( b0241 or b0929 or b1377 or b2215 )	Transport, Outer Membrane Porin
		( b0241 or b0929 or b1377 or b2215 )	Transport, Outer Membrane Porin
		( b0241 or b0929 or b1377 or b2215 )	Transport, Outer Membrane Porin
		( b0241 or b0929 or b1377 or b2215 )	Transport, Outer Membrane Porin
		( b0241 or b0929 or b1377 or b2215 )	Transport, Outer Membrane Porin
		( b0241 or b0929 or b1377 or b2215 )	Transport, Outer Membrane Porin
		( b0241 or b0929 or b1377 or b2215 )	Transport, Outer Membrane Porin
		( b0241 or b0929 or b1377 or b2215 )	Transport, Outer Membrane Porin
		( b0241 or b0929 or b1377 or b2215 )	Transport, Outer Membrane Porin
		( b0241 or b0929 or b1377 or b2215 )	Transport, Outer Membrane Porin
		( b0241 or b0929 or b1377 or b2215 )	Transport, Outer Membrane Porin
		( b0241 or b0929 or b1377 or b2215 )	Transport, Outer Membrane Porin
		( b0241 or b0929 or b1377 or b2215 )	Transport, Outer Membrane Porin
		( b0241 or b0929 or b1377 or b2215 )	Transport, Outer Membrane Porin
		( b0241 or b0929 or b1377 or b2215 )	Transport, Outer Membrane Porin
		( b0241 or b0929 or b1377 or b2215 )	Transport, Outer Membrane Porin
		( b0241 or b0929 or b1377 or b2215 )	Transport, Outer Membrane Porin
		( b0241 or b0929 or b1377 or b2215 )	Transport, Outer Membrane Porin
		( b0241 or b0929 or b1377 or b2215 )	Transport, Outer Membrane Porin
		( b0241 or b0929 or b1377 or b2215 )	Transport, Outer Membrane Porin
		( b0241 or b0929 or b1377 or b2215 )	Transport, Outer Membrane Porin
		( b0241 or b0929 or b1377 or b2215 )	Transport, Outer Membrane Porin
		( b0241 or b0929 or b1377 or b2215 )	Transport, Outer Membrane Porin
		( b0241 or b0929 or b1377 or b2215 )	Transport, Outer Membrane Porin
		( b0241 or b0929 or b1377 or b2215 )	Transport, Outer Membrane Porin
		( b0241 or b0929 or b1377 or b2215 )	Transport, Outer Membrane Porin
		( b0241 or b0929 or b1377 or b2215 )	Transport, Outer Membrane Porin
		( b0241 or b0929 or b1377 or b2215 )	Transport, Outer Membrane Porin
		( b0241 or b0929 or b1377 or b2215 )	Transport, Outer Membrane Porin
		( b0241 or b0929 or b1377 or b2215 )	Transport, Outer Membrane Porin
		( b0241 or b0929 or b1377 or b2215 )	Transport, Outer Membrane Porin
		( b0241 or b0929 or b1377 or b2215 )	Transport, Outer Membrane Porin
		( b0241 or b0929 or b1377 or b2215 )	Transport, Outer Membrane Porin
		( b0241 or b0929 or b1377 or b2215 )	Transport, Outer Membrane Porin
		( b0241 or b0929 or b1377 or b2215 )	Transport, Outer Membrane Porin
		( b0241 or b0929 or b1377 or b2215 )	Transport, Outer Membrane Porin
		( b0241 or b0929 or b1377 or b2215 )	Transport, Outer Membrane Porin
		( b0241 or b0929 or b1377 or b2215 )	Transport, Outer Membrane Porin
		( b0241 or b0929 or b1377 or b2215 )	Transport, Outer Membrane Porin
		( b0241 or b0929 or b1377 or b2215 )	Transport, Outer Membrane Porin
		( b0241 or b0929 or b1377 or b2215 )	Transport, Outer Membrane Porin
		( b0241 or b0929 or b1377 or b2215 )	Transport, Outer Membrane Porin
		( b0241 or b0929 or b1377 or b2215 )	Transport, Outer Membrane Porin
		( b0241 or b0929 or b1377 or b2215 )	Transport, Outer Membrane Porin
		( b0241 or b0929 or b1377 or b2215 )	Transport, Outer Membrane Porin
		( b0241 or b0929 or b1377 or b2215 )	Transport, Outer Membrane Porin
		( b0241 or b0929 or b1377 or b2215 )	Transport, Outer Membrane Porin
		( b0241 or b0929 or b1377 or b2215 )	Transport, Outer Membrane Porin
		( b0241 or b0929 or b1377 or b2215 )	Transport, Outer Membrane Porin
		( b0241 or b0929 or b1377 or b2215 )	Transport, Outer Membrane Porin
		( b0241 or b0929 or b1377 or b2215 )	Transport, Outer Membrane Porin
		( b0241 or b0929 or b1377 or b2215 )	Transport, Outer Membrane Porin
		( b0241 or b0929 or b1377 or b2215 )	Transport, Outer Membrane Porin
		( b0241 or b0929 or b1377 or b2215 )	Transport, Outer Membrane Porin
		( b0241 or b0929 or b1377 or b2215 )	Transport, Outer Membrane Porin
		( b0241 or b0929 or b1377 or b2215 )	Transport, Outer Membrane Porin
		( b0241 or b0929 or b1377 or b2215 )	Transport, Outer Membrane Porin
		( b0241 or b0929 or b1377 or b2215 )	Transport, Outer Membrane Porin
		( b0241 or b0929 or b1377 or b2215 )	Transport, Outer Membrane Porin
		( b0241 or b0929 or b1377 or b2215 )	Transport, Outer Membrane Porin
		( b0241 or b0929 or b1377 or b2215 )	Transport, Outer Membrane Porin
		( b0241 or b0929 or b1377 or b2215 )	Transport, Outer Membrane Porin
		( b0241 or b0929 or b1377 or b2215 )	Transport, Outer Membrane Porin
		( b0241 or b0929 or b1377 or b2215 )	Transport, Outer Membrane Porin
		( b0241 or b0929 or b1377 or b2215 )	Transport, Outer Membrane Porin
		( b0241 or b0929 or b1377 or b2215 )	Transport, Outer Membrane Porin
		( b0241 or b0929 or b1377 or b2215 )	Transport, Outer Membrane Porin
		( b0241 or b0929 or b1377 or b2215 )	Transport, Outer Membrane Porin
		( b0241 or b0929 or b1377 or b2215 )	Transport, Outer Membrane Porin
		( b0241 or b0929 or b1377 or b2215 )	Transport, Outer Membrane Porin
		( b0241 or b0929 or b1377 or b2215 )	Transport, Outer Membrane Porin
		( b0241 or b0929 or b1377 or b2215 )	Transport, Outer Membrane Porin
		( b0241 or b0929 or b1377 or b2215 )	Transport, Outer Membrane Porin
		( b0241 or b0929 or b1377 or b2215 )	Transport, Outer Membrane Porin
		( b0241 or b0929 or b1377 or b2215 )	Transport, Outer Membrane Porin
		( b0241 or b0929 or b1377 or b2215 )	Transport, Outer Membrane Porin
		( b0241 or b0929 or b1377 or b2215 )	Transport, Outer Membrane Porin
		( b0241 or b0929 or b1377 or b2215 )	Transport, Outer Membrane Porin
		( b0241 or b0929 or b1377 or b2215 )	Transport, Outer Membrane Porin
		( b0241 or b0929 or b1377 or b2215 )	Transport, Outer Membrane Porin
		( b0241 or b0929 or b1377 or b2215 )	Transport, Outer Membrane Porin
		( b0241 or b0929 or b1377 or b2215 )	Transport, Outer Membrane Porin
		( b0241 or b0929 or b1377 or b2215 )	Transport, Outer Membrane Porin
		( b0241 or b0929 or b1377 or b2215 )	Transport, Outer Membrane Porin
		( b0241 or b0929 or b1377 or b2215 )	Transport, Outer Membrane Porin
		( b0241 or b0929 or b1377 or b2215 )	Transport, Outer Membrane Porin
		( b0241 or b0929 or b1377 or b2215 )	Transport, Outer Membrane Porin
		( b0241 or b0929 or b1377 or b2215 )	Transport, Outer Membrane Porin
		( b0241 or b0929 or b1377 or b2215 )	Transport, Outer Membrane Porin
		( b0241 or b0929 or b1377 or b2215 )	Transport, Outer Membrane Porin
		( b0241 or b0929 or b1377 or b2215 )	Transport, Outer Membrane Porin
		( b0241 or b0929 or b1377 or b2215 )	Transport, Outer Membrane Porin
		( b0241 or b0929 or b1377 or b2215 )	Transport, Outer Membrane Porin
		( b0241 or b0929 or b1377 or b2215 )	Transport, Outer Membrane Porin
		( b0241 or b0929 or b1377 or b2215 )	Transport, Outer Membrane Porin
		( b0241 or b0929 or b1377 or b2215 )	Transport, Outer Membrane Porin
		( b0241 or b0929 or b1377 or b2215 )	Transport, Outer Membrane Porin
		( b0241 or b0929 or b1377 or b2215 )	Transport, Outer Membrane Porin
		( b0241 or b0929 or b1377 or b2215 )	Transport, Outer Membrane Porin
		( b0241 or b0929 or b1377 or b2215 )	Transport, Outer Membrane Porin
		( b0241 or b0929 or b1377 or b2215 )	Transport, Outer Membrane Porin
		( b0241 or b0929 or b1377 or b2215 )	Transport, Outer Membrane Porin
		( b0241 or b0929 or b1377 or b2215 )	Transport, Outer Membrane Porin
		( b0241 or b0929 or b1377 or b2215 )	Transport, Outer Membrane Porin
		( b0241 or b0929 or b1377 or b2215 )	Transport, Outer Membrane Porin
		( b0241 or b0929 or b1377 or b2215 )	Transport, Outer Membrane Porin
		( b0241 or b0929 or b1377 or b2215 )	Transport, Outer Membrane Porin
		( b0241 or b0929 or b1377 or b2215 )	Transport, Outer Membrane Porin
		( b0241 or b0929 or b1377 or b2215 )	Transport, Outer Membrane Porin
		( b0241 or b0929 or b1377 or b2215 )	Transport, Outer Membrane Porin
		( b0241 or b0929 or b1377 or b2215 )	Transport, Outer Membrane Porin
		( b0241 or b0929 or b1377 or b2215 )	Transport, Outer Membrane Porin
		( b0241 or b0929 or b1377 or b2215 )	Transport, Outer Membrane Porin
		( b0241 or b0929 or b1377 or b2215 )	Transport, Outer Membrane Porin
		( b0241 or b0929 or b1377 or b2215 )	Transport, Outer Membrane Porin
		( b0241 or b0929 or b1377 or b2215 )	Transport, Outer Membrane Porin
		( b0241 or b0929 or b1377 or b2215 )	Transport, Outer Membrane Porin
		( b0241 or b0929 or b1377 or b2215 )	Transport, Outer Membrane Porin
		( b0241 or b0929 or b1377 or b2215 )	Transport, Outer Membrane Porin
		( b0241 or b0929 or b1377 or b2215 )	Transport, Outer Membrane Porin
		( b0241 or b0929 or b1377 or b2215 )	Transport, Outer Membrane Porin
		( b0241 or b0929 or b1377 or b2215 )	Transport, Outer Membrane Porin
		( b0241 or b0929 or b1377 or b2215 )	Transport, Outer Membrane Porin
		( b0241 or b0929 or b1377 or b2215 )	Transport, Outer Membrane Porin
		( b0241 or b0929 or b1377 or b2215 )	Transport, Outer Membrane Porin
		( b0241 or b0929 or b1377 or b2215 )	Transport, Outer Membrane Porin
		( b0241 or b0929 or b1377 or b2215 )	Transport, Outer Membrane Porin
		( b0241 or b0929 or b1377 or b2215 )	Transport, Outer Membrane Porin
		( b0241 or b0929 or b1377 or b2215 )	Transport, Outer Membrane Porin
		( b0241 or b0929 or b1377 or b2215 )	Transport, Outer Membrane Porin
		( b0241 or b0929 or b1377 or b2215 )	Transport, Outer Membrane Porin
		( b0241 or b0929 or b1377 or b2215 )	Transport, Outer Membrane Porin
		( b0241 or b0929 or b1377 or b2215 )	Transport, Outer Membrane Porin
		( b0241 or b0929 or b1377 or b2215 )	Transport, Outer Membrane Porin
		( b0241 or b0929 or b1377 or b2215 )	Transport, Outer Membrane Porin
		( b0241 or b0929 or b1377 or b2215 )	Transport, Outer Membrane Porin
		( b0241 or b0929 or b1377 or b2215 )	Transport, Outer Membrane Porin
		( b0241 or b0929 or b1377 or b2215 )	Transport, Outer Membrane Porin
		( b0241 or b0929 or b1377 or b2215 )	Transport, Outer Membrane Porin
		( b0241 or b0929 or b1377 or b2215 )	Transport, Outer Membrane Porin
		( b0241 or b0929 or b1377 or b2215 )	Transport, Outer Membrane Porin
		( b0241 or b0929 or b1377 or b2215 )	Transport, Outer Membrane Porin
		( b0241 or b0929 or b1377 or b2215 )	Transport, Outer Membrane Porin
		( b0241 or b0929 or b1377 or b2215 )	Transport, Outer Membrane Porin
		( b0241 or b0929 or b1377 or b2215 )	Transport, Outer Membrane Porin
		( b0241 or b0929 or b1377 or b2215 )	Transport, Outer Membrane Porin
		( b0241 or b0929 or b1377 or b2215 )	Transport, Outer Membrane Porin
		( b0241 or b0929 or b1377 or b2215 )	Transport, Outer Membrane Porin
		( b0241 or b0929 or b1377 or b2215 )	Transport, Outer Membrane Porin
		( b0241 or b0929 or b1377 or b2215 )	Transport, Outer Membrane Porin
		( b0241 or b0929 or b1377 or b2215 )	Transport, Outer Membrane Porin
		( b0241 or b0929 or b1377 or b2215 )	Transport, Outer Membrane Porin
		( b0241 or b0929 or b1377 or b2215 )	Transport, Outer Membrane Porin
		( b0241 or b0929 or b1377 or b2215 )	Transport, Outer Membrane Porin
		( b0241 or b0929 or b1377 or b2215 )	Transport, Outer Membrane Porin
		( b0241 or b0929 or b1377 or b2215 )	Transport, Outer Membrane Porin
		( b0241 or b0929 or b1377 or b2215 )	Transport, Outer Membrane Porin
		( b0241 or b0929 or b1377 or b2215 )	Transport, Outer Membrane Porin
		( b0241 or b0929 or b1377 or b2215 )	Transport, Outer Membrane Porin
		( b0241 or b0929 or b1377 or b2215 )	Transport, Outer Membrane Porin
		( b0241 or b0929 or b1377 or b2215 )	Transport, Outer Membrane Porin
		( b0241 or b0929 or b1377 or b2215 )	Transport, Outer Membrane Porin
		( b0241 or b0929 or b1377 or b2215 )	Transport, Outer Membrane Porin
		( b0241 or b0929 or b1377 or b2215 )	Transport, Outer Membrane Porin
		( b0241 or b0929 or b1377 or b2215 )	Transport, Outer Membrane Porin
		( b0241 or b0929 or b1377 or b2215 )	Transport, Outer Membrane Porin
		( b0241 or b0929 or b1377 or b2215 )	Transport, Outer Membrane Porin
		( b0241 or b0929 or b1377 or b2215 )	Transport, Outer Membrane Porin
		( b0241 or b0929 or b1377 or b2215 )	Transport, Outer Membrane Porin
		( b0241 or b0929 or b1377 or b2215 )	Transport, Outer Membrane Porin
		( b0241 or b0929 or b1377 or b2215 )	Transport, Outer Membrane Porin
		( b0241 or b0929 or b1377 or b2215 )	Transport, Outer Membrane Porin
		( b0241 or b0929 or b1377 or b2215 )	Transport, Outer Membrane Porin
		( b0241 or b0929 or b1377 or b2215 )	Transport, Outer Membrane Porin
		( b0241 or b0929 or b1377 or b2215 )	Transport, Outer Membrane Porin
		( b0241 or b0929 or b1377 or b2215 )	Transport, Outer Membrane Porin
		( b0241 or b0929 or b1377 or b2215 )	Transport, Outer Membrane Porin
		( b0241 or b0929 or b1377 or b2215 )	Transport, Outer Membrane Porin
		( b0241 or b0929 or b1377 or b2215 )	Transport, Outer Membrane Porin
		( b0241 or b0929 or b1377 or b2215 )	Transport, Outer Membrane Porin
		( b0241 or b0929 or b1377 or b2215 )	Transport, Outer Membrane Porin
		( b0241 or b0929 or b1377 or b2215 )	Transport, Outer Membrane Porin
		( b0241 or b0929 or b1377 or b2215 )	Transport, Outer Membrane Porin
		( b0241 or b0929 or b1377 or b2215 )	Transport, Outer Membrane Porin
		( b0241 or b0929 or b1377 or b2215 )	Transport, Outer Membrane Porin
		( b0241 or b0929 or b1377 or b2215 )	Transport, Outer Membrane Porin
		( b0241 or b0929 or b1377 or b2215 )	Transport, Outer Membrane Porin
		( b0241 or b0929 or b1377 or b2215 )	Transport, Outer Membrane Porin
		( b0241 or b0929 or b1377 or b2215 )	Transport, Outer Membrane Porin
		( b0241 or b0929 or b1377 or b2215 )	Transport, Outer Membrane Porin
		( b0241 or b0929 or b1377 or b2215 )	Transport, Outer Membrane Porin
		( b0241 or b0929 or b1377 or b2215 )	Transport, Outer Membrane Porin
		( b0241 or b0929 or b1377 or b2215 )	Transport, Outer Membrane Porin
		( b0241 or b0929 or b1377 or b2215 )	Transport, Outer Membrane Porin
		( b0241 or b0929 or b1377 or b2215 )	Transport, Outer Membrane Porin
		( b0241 or b0929 or b1377 or b2215 )	Transport, Outer Membrane Porin
		( b0241 or b0929 or b1377 or b2215 )	Transport, Outer Membrane Porin
		( b0241 or b0929 or b1377 or b2215 )	Transport, Outer Membrane Porin
		( b0241 or b0929 or b1377 or b2215 )	Transport, Outer Membrane Porin
		( b0241 or b0929 or b1377 or b2215 )	Transport, Outer Membrane Porin
		( b0241 or b0929 or b1377 or b2215 )	Transport, Outer Membrane Porin
		( b0241 or b0929 or b1377 or b2215 )	Transport, Outer Membrane Porin
		( b0241 or b0929 or b1377 or b2215 )	Transport, Outer Membrane Porin
		( b0241 or b0929 or b1377 or b2215 )	Transport, Outer Membrane Porin
		( b0241 or b0929 or b1377 or b2215 )	Transport, Outer Membrane Porin
		( b0241 or b0929 or b1377 or b2215 )	Transport, Outer Membrane Porin
		( b0241 or b0929 or b1377 or b2215 )	Transport, Outer Membrane Porin
		( b0241 or b0929 or b1377 or b2215 )	Transport, Outer Membrane Porin
		( b0241 or b0929 or b1377 or b2215 )	Transport, Outer Membrane Porin
		( b0241 or b0929 or b1377 or b2215 )	Transport, Outer Membrane Porin
		( b0241 or b0929 or b1377 or b2215 )	Transport, Outer Membrane Porin
		( b0241 or b0929 or b1377 or b2215 )	Transport, Outer Membrane Porin
		( b0241 or b0929 or b1377 or b2215 )	Transport, Outer Membrane Porin
		( b0241 or b0929 or b1377 or b2215 )	Transport, Outer Membrane Porin
		( b0241 or b0929 or b1377 or b2215 )	Transport, Outer Membrane Porin
		( b0241 or b0929 or b1377 or b2215 )	Transport, Outer Membrane Porin
		( b0241 or b0929 or b1377 or b2215 )	Transport, Outer Membrane Porin
		( b0241 or b0929 or b1377 or b2215 )	Transport, Outer Membrane Porin
		( b0241 or b0929 or b2215 or b1377 )	Transport, Outer Membrane Porin
		( b0241 or b1377 or b0929 or b2215 )	Transport, Outer Membrane Porin
		( b0241 or b1377 or b2215 or b0929 )	Transport, Outer Membrane Porin
		( b0241 or b1377 or b2215 or b0929 )	Transport, Outer Membrane Porin
		( b0314 or b1801 )	Transport, Inner Membrane
		( b0339 or b0126 )	Unassigned
		( b0356 or b1478 or b1241 )	Pyruvate Metabolism
		( b0365 and b0366 and b0367 )	Transport, Inner Membrane
		( b0381 or b0092 )	Cell Envelope Biosynthesis
		( b0418 or b1278 )	Glycerophospholipid Metabolism
		( b0418 or b1278 )	Glycerophospholipid Metabolism
		( b0418 or b1278 )	Glycerophospholipid Metabolism
		( b0418 or b1278 )	Glycerophospholipid Metabolism
		( b0418 or b1278 )	Glycerophospholipid Metabolism
		( b0418 or b1278 )	Glycerophospholipid Metabolism
		( b0418 or b1278 )	Glycerophospholipid Metabolism
		( b0425 or b3774 )	Cofactor and Prosthetic Group Biosynthesis
		( b0429 and b0430 and b0431 and b0432 )	Oxidative Phosphorylation
		( b0446 or b1134 )	Cofactor and Prosthetic Group Biosynthesis
		( b0451 or s0001 )	Inorganic Ion Transport and Metabolism
		( b0474 or b2518 )	Nucleotide Salvage Pathway
		( b0474 or b2518 )	Nucleotide Salvage Pathway
		( b0474 or b2518 )	Nucleotide Salvage Pathway
		( b0474 or b2518 )	Nucleotide Salvage Pathway
		( b0474 or b2518 )	Nucleotide Salvage Pathway
		( b0474 or b2518 )	Nucleotide Salvage Pathway
		( b0474 or b2518 )	Nucleotide Salvage Pathway
		( b0480 or b4055 )	Nucleotide Salvage Pathway
		( b0480 or b4055 )	Nucleotide Salvage Pathway
		( b0480 or b4055 )	Nucleotide Salvage Pathway
		( b0480 or b4055 )	Nucleotide Salvage Pathway
		( b0480 or b4055 )	Nucleotide Salvage Pathway
		( b0480 or b4055 )	Nucleotide Salvage Pathway
		( b0480 or b4055 )	Nucleotide Salvage Pathway
		( b0480 or b4055 )	Nucleotide Salvage Pathway
		( b0480 or b4055 )	Nucleotide Salvage Pathway
		( b0480 or b4055 )	Nucleotide Salvage Pathway
		( b0480 or b4055 )	Nucleotide Salvage Pathway
		( b0480 or b4055 )	Nucleotide Salvage Pathway
		( b0509 or b3125 )	Alternate Carbon Metabolism
		( b0521 or b0323 or b2874 )	Unassigned
		( b0572 and b0573 and b0574 and b0575 )	Inorganic Ion Transport and Metabolism
		( b0572 and b0573 and b0574 and b0575 )	Transport, Outer Membrane
		( b0576 or b0112 )	Transport, Inner Membrane
		( b0584 and ( b1252 and b3005 and b3006 ) )	Transport, Outer Membrane
		( b0592 and b0588 and b0590 and b0589 )	Inorganic Ion Transport and Metabolism
		( b0592 and b0588 and b0590 and b0589 )	Inorganic Ion Transport and Metabolism
		( b0632 or b3182 or b0839 or b2010 )	Murein Biosynthesis
		( b0632 or b3182 or b0839 or b2010 )	Murein Biosynthesis
		( b0632 or b3182 or b0839 or b2010 )	Murein Biosynthesis
		( b0632 or b3182 or b0839 or b2010 )	Murein Biosynthesis
		( b0632 or b3182 or b0839 or b2010 )	Murein Biosynthesis
		( b0639 or b4390 )	Cofactor and Prosthetic Group Biosynthesis
		( b0650 or b4161 )	Nucleotide Salvage Pathway
		( b0655 and b0654 and b0653 and b0652 )	Transport, Inner Membrane
		( b0655 and b0654 and b0653 and b0652 )	Transport, Inner Membrane
		( b0657 and b1677 )	Unassigned
		( b0657 and b1677 )	Unassigned
		( b0698 and b0697 and b0696 )	Inorganic Ion Transport and Metabolism
		( b0721 and b0722 and b0723 and b0724 )	Oxidative Phosphorylation
		( b0728 and b0729 )	Citric Acid Cycle
		( b0731 and b2415 and b2416 )	Transport, Inner Membrane
		( b0752 or b3915 )	Inorganic Ion Transport and Metabolism
		( b0752 or b3915 )	Inorganic Ion Transport and Metabolism
		( b0763 and b0764 and b0765 )	Inorganic Ion Transport and Metabolism
		( b0811 and b0810 and b0809 )	Transport, Inner Membrane
		( b0813 or b3823 )	Transport, Inner Membrane
		( b0813 or b3824 )	Transport, Inner Membrane
		( b0825 or b3946 )	Glycolysis/Gluconeogenesis
		( b0829 and b0830 and b0831 and b0832 )	Transport, Inner Membrane
		( b0841 or b1278 or b3057 )	Cell Envelope Biosynthesis
		( b0842 or b1216 )	Inorganic Ion Transport and Metabolism
		( b0870 or b2551 )	Cofactor and Prosthetic Group Biosynthesis
		( b0875 or s0001 )	Transport, Inner Membrane
		( b0886 and b0887 )	Transport, Inner Membrane
		( b0886 and b0887 )	Transport, Inner Membrane
		( b0894 and b0895 and b0896 )	Oxidative Phosphorylation
		( b0894 and b0895 and b0896 )	Oxidative Phosphorylation
		( b0904 or b2492 )	Transport, Inner Membrane
		( b0904 or b2492 )	Transport, Inner Membrane
		( b0910 or b0171 )	Nucleotide Salvage Pathway
		( b0928 or b4054 or b3770 )	Tyrosine, Tryptophan, and Phenylalanine Metabolism
		( b0929 or b1377 or b2215 or b0241 )	Transport, Outer Membrane Porin
		( b0929 or b1377 or b2215 or b0241 )	Transport, Outer Membrane Porin
		( b0929 or b1377 or b2215 or b0241 )	Transport, Outer Membrane Porin
		( b0929 or b1377 or b2215 or b0241 )	Transport, Outer Membrane Porin
		( b0929 or b2215 or b1377 or b0241 )	Transport, Outer Membrane Porin
		( b0929 or b2215 or b1377 or b0241 )	Transport, Outer Membrane Porin
		( b0936 and b0933 and b0934 )	Transport, Inner Membrane
		( b0936 and b0933 and b0934 )	Transport, Inner Membrane
		( b0936 and b0933 and b0934 )	Transport, Inner Membrane
		( b0937 or ( b2763 and b2764 ) or b3844 )	Cofactor and Prosthetic Group Biosynthesis
		( b0937 or b3844 )	Cofactor and Prosthetic Group Biosynthesis
		( b0954 or b0180 )	Cell Envelope Biosynthesis
		( b0954 or b0180 )	Cell Envelope Biosynthesis
		( b0954 or b0180 )	Cell Envelope Biosynthesis
		( b0954 or b0180 )	Cell Envelope Biosynthesis
		( b0954 or b0180 )	Cell Envelope Biosynthesis
		( b0954 or b0180 )	Cell Envelope Biosynthesis
		( b0954 or b0180 )	Cell Envelope Biosynthesis
		( b0954 or b0180 )	Cell Envelope Biosynthesis
		( b0954 or b0180 )	Cell Envelope Biosynthesis
		( b0954 or b0180 )	Cell Envelope Biosynthesis
		( b0954 or b0180 )	Cell Envelope Biosynthesis
		( b0978 and b0979 )	Oxidative Phosphorylation
		( b1033 or b3553 )	Glyoxylate Metabolism
		( b1033 or b3553 )	Alternate Carbon Metabolism
		( b1033 or b3553 )	Alternate Carbon Metabolism
		( b1094 and b0181 )	Lipopolysaccharide Biosynthesis / Recycling
		( b1094 and b1091 )	Membrane Lipid Metabolism
		( b1094 and b1092 )	Membrane Lipid Metabolism
		( b1095 or b2323 )	Cell Envelope Biosynthesis
		( b1102 and ( b1252 and b3005 and b3006 ) )	Transport, Outer Membrane
		( b1200 and b1199 and b1198 and b2415 and b2416 )	Alternate Carbon Metabolism
		( b1216 or b0842 or b3350 or b0047 )	Inorganic Ion Transport and Metabolism
		( b1223 or b1469 )	Inorganic Ion Transport and Metabolism
		( b1241 or b0351 )	Pyruvate Metabolism
		( b1243 and b1244 and b1245 and b1246 and b1247 )	Murein Recycling
		( b1249 or b0789 )	Glycerophospholipid Metabolism
		( b1249 or b0789 )	Glycerophospholipid Metabolism
		( b1249 or b0789 )	Glycerophospholipid Metabolism
		( b1249 or b0789 )	Glycerophospholipid Metabolism
		( b1249 or b0789 )	Glycerophospholipid Metabolism
		( b1249 or b0789 )	Glycerophospholipid Metabolism
		( b1249 or b0789 )	Glycerophospholipid Metabolism
		( b1250 or ( b1291 and b3290 and b1363 ) or b3747 or ( b1291 and b3290 and b3849 ) )	Inorganic Ion Transport and Metabolism
		( b1260 and b1261 )	Tyrosine, Tryptophan, and Phenylalanine Metabolism
		( b1260 and b1261 )	Tyrosine, Tryptophan, and Phenylalanine Metabolism
		( b1260 and b1261 )	Tyrosine, Tryptophan, and Phenylalanine Metabolism
		( b1263 and b1264 )	Tyrosine, Tryptophan, and Phenylalanine Metabolism
		( b1276 or b0118 )	Citric Acid Cycle
		( b1278 or b0418 )	Glycerophospholipid Metabolism
		( b1278 or b0418 )	Glycerophospholipid Metabolism
		( b1278 or b0418 )	Glycerophospholipid Metabolism
		( b1278 or b0418 )	Glycerophospholipid Metabolism
		( b1278 or b0418 )	Glycerophospholipid Metabolism
		( b1278 or b0418 )	Glycerophospholipid Metabolism
		( b1278 or b0418 )	Glycerophospholipid Metabolism
		( b1296 or b0692 )	Transport, Inner Membrane
		( b1329 and b1244 and b1245 and b1246 and b1247 )	Murein Recycling
		( b1377 or b0929 or b0241 or b2215 )	Transport, Outer Membrane Porin
		( b1377 or b0929 or b2215 or b0241 or b3875 or b1319 or b0957 or s0001 )	Transport, Outer Membrane
		( b1377 or b0929 or b2215 or b0241 )	Transport, Outer Membrane Porin
		( b1377 or b0929 or b2215 or b0241 )	Transport, Outer Membrane Porin
		( b1377 or b2215 or b0241 or b0929 )	Transport, Outer Membrane Porin
		( b1377 or b2215 or b0241 or b0929 )	Transport, Outer Membrane Porin
		( b1592 or b0155 )	Inorganic Ion Transport and Metabolism
		( b1602 and b1603 )	Oxidative Phosphorylation
		( b1612 or b4122 or b1611 )	Citric Acid Cycle
		( b1622 or b3008 )	Methionine Metabolism
		( b1701 or b1805 )	Cell Envelope Biosynthesis
		( b1701 or b1805 )	Cell Envelope Biosynthesis
		( b1701 or b1805 )	Cell Envelope Biosynthesis
		( b1711 and b1709 and b0158 )	Transport, Inner Membrane
		( b1711 and b1709 and b0158 )	Transport, Inner Membrane
		( b1711 and b1709 and b0158 )	Transport, Inner Membrane
		( b1713 and b1714 )	tRNA Charging
		( b1732 or b3942 )	Unassigned
		( b1767 or b0828 )	Alanine and Aspartate Metabolism
		( b1801 or b4208 )	Transport, Inner Membrane
		( b1805 or b1701 )	Cell Envelope Biosynthesis
		( b1805 or b1701 )	Cell Envelope Biosynthesis
		( b1805 or b1701 )	Cell Envelope Biosynthesis
		( b1805 or b1701 )	Cell Envelope Biosynthesis
		( b1805 or b1701 )	Cell Envelope Biosynthesis
		( b1805 or b1701 )	Cell Envelope Biosynthesis
		( b1805 or b1701 )	Cell Envelope Biosynthesis
		( b1812 or b0485 or b1524 )	Glutamate Metabolism
		( b1817 and b1818 and b1819 and b2415 and b2416 )	Transport, Inner Membrane
		( b1817 and b1818 and b1819 and b2415 and b2416 )	Transport, Inner Membrane
		( b1817 and b1818 and b1819 and b2415 and b2416 )	Transport, Inner Membrane
		( b1817 and b1818 and b1819 and b2415 and b2416 )	Transport, Inner Membrane
		( b1854 or b1676 )	Glycolysis/Gluconeogenesis
		( b1857 and b1859 and b1858 )	Inorganic Ion Transport and Metabolism
		( b1865 or b0099 )	Cofactor and Prosthetic Group Biosynthesis
		( b1872 and b1873 )	Oxidative Phosphorylation
		( b1872 and b1873 )	Oxidative Phosphorylation
		( b1901 and b1900 and b4460 )	Transport, Inner Membrane
		( b1907 or b0112 or b0576 )	Transport, Inner Membrane
		( b2023 and b2025 )	Histidine Metabolism
		( b2035 and b2027 )	Lipopolysaccharide Biosynthesis / Recycling
		( b2035 and b2027 )	Lipopolysaccharide Biosynthesis / Recycling
		( b2035 and b2027 )	Lipopolysaccharide Biosynthesis / Recycling
		( b2039 or b3789 )	Cell Envelope Biosynthesis
		( b2045 or b0757 )	Alternate Carbon Metabolism
		( b2094 and b2093 and b2092 and b2415 and b2416 )	Transport, Inner Membrane
		( b2097 or b2925 or b1773 )	Glycolysis/Gluconeogenesis
		( b2103 or b2418 )	Cofactor and Prosthetic Group Biosynthesis
		( b2128 and b2129 and b2130 and b2131 )	Transport, Inner Membrane
		( b2128 and b2129 and b2130 and b2131 )	Transport, Inner Membrane
		( b2133 or b1380 )	Pyruvate Metabolism
		( b2149 and b2150 and b2148 )	Transport, Inner Membrane
		( b2149 and b2150 and b2148 )	Transport, Inner Membrane
		( b2154 or b0355 )	Cofactor and Prosthetic Group Biosynthesis
		( b2162 or b0651 or b0030 )	Alternate Carbon Metabolism
		( b2162 or b0651 or b0030 )	Alternate Carbon Metabolism
		( b2167 and b2169 and b2415 and b2416 )	Transport, Inner Membrane
		( b2170 or b0070 or b1528 )	Transport, Inner Membrane
		( b2201 and b2200 and b2199 )	Transport, Inner Membrane
		( b2215 or b0241 or b0929 or b1377 )	Transport, Outer Membrane Porin
		( b2215 or b1377 or b0929 or b0241 )	Transport, Outer Membrane Porin
		( b2221 and b2222 )	Alternate Carbon Metabolism
		( b2221 and b2222 )	Alternate Carbon Metabolism
		( b2221 and b2222 )	Alternate Carbon Metabolism
		( b2241 and b2242 and b2243 )	Oxidative Phosphorylation
		( b2241 and b2242 and b2243 )	Oxidative Phosphorylation
		( b2276 and b2277 and b2278 and b2279 and b2280 and b2281 and b2282 and b2283 and b2284 and b2285 and b2286 and b2287 and b2288 )	Oxidative Phosphorylation
		( b2276 and b2277 and b2278 and b2279 and b2280 and b2281 and b2282 and b2283 and b2284 and b2285 and b2286 and b2287 and b2288 )	Oxidative Phosphorylation
		( b2276 and b2277 and b2278 and b2279 and b2280 and b2281 and b2282 and b2283 and b2284 and b2285 and b2286 and b2287 and b2288 )	Oxidative Phosphorylation
		( b2291 or b2744 or b4374 )	Nucleotide Salvage Pathway
		( b2291 or b2744 or b4374 )	Nucleotide Salvage Pathway
		( b2291 or b2744 )	Nucleotide Salvage Pathway
		( b2291 or b2744 )	Nucleotide Salvage Pathway
		( b2291 or b2744 )	Nucleotide Salvage Pathway
		( b2291 or b2744 )	Nucleotide Salvage Pathway
		( b2309 and b2307 and b2306 and b2308 )	Transport, Inner Membrane
		( b2310 and b2307 and b2306 and b2308 )	Transport, Inner Membrane
		( b2310 and b2307 and b2306 and b2308 )	Transport, Inner Membrane
		( b2323 or b1095 )	Cell Envelope Biosynthesis
		( b2323 or b1095 )	Cell Envelope Biosynthesis
		( b2323 or b1095 )	Cell Envelope Biosynthesis
		( b2323 or b1095 )	Cell Envelope Biosynthesis
		( b2323 or b1095 )	Cell Envelope Biosynthesis
		( b2323 or b1095 )	Cell Envelope Biosynthesis
		( b2323 or b1095 )	Membrane Lipid Metabolism
		( b2393 or b2964 )	Transport, Inner Membrane
		( b2393 or b2964 )	Transport, Inner Membrane
		( b2393 or b2964 )	Transport, Inner Membrane
		( b2393 or b2964 )	Transport, Inner Membrane
		( b2393 or b2964 )	Transport, Inner Membrane
		( b2393 or b2964 )	Transport, Inner Membrane
		( b2407 or b4384 )	Nucleotide Salvage Pathway
		( b2407 or b4384 )	Nucleotide Salvage Pathway
		( b2407 or b4384 )	Nucleotide Salvage Pathway
		( b2407 or b4384 )	Nucleotide Salvage Pathway
		( b2411 or b3996 )	Cofactor and Prosthetic Group Biosynthesis
		( b2415 and b2416 and b2702 and b2704 and b2703 )	Transport, Inner Membrane
		( b2415 and b2416 and b4195 and b4194 and b4193 )	Transport, Inner Membrane
		( b2417 and b1621 and b2415 and b2416 )	Transport, Inner Membrane
		( b2417 and b2415 and b2416 and b4240 )	Transport, Inner Membrane
		( b2417 and b2429 and b2415 and b2416 )	Transport, Inner Membrane
		( b2417 and b2429 and b2415 and b2416 )	Transport, Inner Membrane
		( b2418 or b1636 )	Cofactor and Prosthetic Group Biosynthesis
		( b2421 or b2414 )	Cysteine Metabolism
		( b2440 and b2441 )	Cell Envelope Biosynthesis
		( b2458 or b2297 )	Pyruvate Metabolism
		( b2464 or b0008 )	Pentose Phosphate Pathway
		( b2518 or b0474 )	Nucleotide Salvage Pathway
		( b2519 or b0149 or b3396 )	Murein Biosynthesis
		( b2530 and b3992 and ( b3990 and b3991 ) and b0423 and b4407 )	Cofactor and Prosthetic Group Biosynthesis
		( b2538 and b2539 and b2540 and b2542 )	Alternate Carbon Metabolism
		( b2538 and b2539 and b2540 and b2542 )	Alternate Carbon Metabolism
		( b2551 or b0870 )	Cofactor and Prosthetic Group Biosynthesis
		( b2551 or b0870 )	Threonine and Lysine Metabolism
		( b2551 or b0870 )	Threonine and Lysine Metabolism
		( b2563 or b3475 )	Cofactor and Prosthetic Group Biosynthesis
		( b2578 or b1533 )	Transport, Inner Membrane
		( b2578 or b1533 )	Transport, Inner Membrane
		( b2599 or b2600 )	Tyrosine, Tryptophan, and Phenylalanine Metabolism
		( b2601 or b0754 or b1704 )	Tyrosine, Tryptophan, and Phenylalanine Metabolism
		( b2662 or b1302 )	Arginine and Proline Metabolism
		( b2677 and b2678 and b2679 )	Transport, Inner Membrane
		( b2677 and b2678 and b2679 )	Transport, Inner Membrane
		( b2677 and b2678 and b2679 )	Transport, Inner Membrane
		( b2677 and b2678 and b2679 )	Transport, Inner Membrane
		( b2690 or b0688 )	Alternate Carbon Metabolism
		( b2708 or b3197 )	Alternate Carbon Metabolism
		( b2710 and b2711 )	Nitrogen Metabolism
		( b2744 or b2502 )	Anaplerotic Reactions
		( b2744 or b4374 )	Nucleotide Salvage Pathway
		( b2751 and b2752 )	Cysteine Metabolism
		( b2763 and b2764 )	Cofactor and Prosthetic Group Biosynthesis
		( b2763 and b2764 )	Cysteine Metabolism
		( b2781 or b0099 )	Nucleotide Salvage Pathway
		( b2781 or b0099 )	Nucleotide Salvage Pathway
		( b2781 or b1759 or b2251 )	Nucleotide Salvage Pathway
		( b2781 or b1759 )	Nucleotide Salvage Pathway
		( b2781 or b1865 )	Nucleotide Salvage Pathway
		( b2781 or b2251 )	Nucleotide Salvage Pathway
		( b2784 or b3650 )	Cofactor and Prosthetic Group Biosynthesis
		( b2787 or b2788 )	Alternate Carbon Metabolism
		( b2789 or b3127 )	Transport, Inner Membrane
		( b2796 or b3116 )	Transport, Inner Membrane
		( b2800 or b2738 )	Alternate Carbon Metabolism
		( b2817 or b4169 or b2435 )	Murein Recycling
		( b2836 and b1094 )	Cell Envelope Biosynthesis
		( b2836 and b1094 )	Cell Envelope Biosynthesis
		( b2836 and b1094 )	Cell Envelope Biosynthesis
		( b2836 and b1094 )	Cell Envelope Biosynthesis
		( b2836 and b1094 )	Cell Envelope Biosynthesis
		( b2836 and b1094 )	Cell Envelope Biosynthesis
		( b2836 and b1094 )	Cell Envelope Biosynthesis
		( b2836 and b1094 )	Cell Envelope Biosynthesis
		( b2836 and b1094 )	Cell Envelope Biosynthesis
		( b2866 and b2867 and b2868 )	Nucleotide Salvage Pathway
		( b2866 and b2867 and b2868 )	Nucleotide Salvage Pathway
		( b2890 or b4129 )	tRNA Charging
		( b2893 and b4136 )	Transport, Inner Membrane
		( b2904 and b2903 and b2905 and b0116 )	Folate Metabolism
		( b2914 or b4090 )	Pentose Phosphate Pathway
		( b2935 or b2465 )	Pentose Phosphate Pathway
		( b2935 or b2465 )	Pentose Phosphate Pathway
		( b2964 or b2393 )	Transport, Inner Membrane
		( b2965 or b0693 )	Arginine and Proline Metabolism
		( b2979 and b4467 and b4468 )	Alternate Carbon Metabolism
		( b2979 and b4467 and b4468 )	Alternate Carbon Metabolism
		( b2979 and b4467 and b4468 )	Alternate Carbon Metabolism
		( b2987 or b3493 )	Inorganic Ion Transport and Metabolism
		( b3012 or b0207 or b1781 or b3001 )	Methylglyoxal Metabolism
		( b3040 or b3816 )	Inorganic Ion Transport and Metabolism
		( b3057 or b1278 or b0841 )	Cell Envelope Biosynthesis
		( b3061 and b3062 )	Alternate Carbon Metabolism
		( b3115 or b2296 or b1849 )	Pyruvate Metabolism
		( b3117 or b1814 or b2797 or b3772 )	Valine, Leucine, and Isoleucine Metabolism
		( b3127 or b2789 )	Transport, Inner Membrane
		( b3127 or b2789 )	Transport, Inner Membrane
		( b3182 or b2328 or b2134 )	Murein Recycling
		( b3182 or b2328 or b2134 )	Murein Recycling
		( b3182 or b2328 or b2134 )	Murein Recycling
		( b3182 or b2328 or b2134 )	Murein Recycling
		( b3212 and b3213 )	Glutamate metabolism
		( b3265 and b3266 )	Transport, Inner Membrane
		( b3281 or b1692 )	Tyrosine, Tryptophan, and Phenylalanine Metabolism
		( b3359 or b1748 )	Arginine and Proline Metabolism
		( b3360 and b1812 )	Cofactor and Prosthetic Group Biosynthesis
		( b3365 and b3366 )	Oxidative Phosphorylation
		( b3367 or b1223 )	Inorganic Ion Transport and Metabolism
		( b3390 or b0388 )	Tyrosine, Tryptophan, and Phenylalanine Metabolism
		( b3415 or b4265 or b4321 or b4476 )	Transport, Inner Membrane
		( b3428 or b3417 )	Glycolysis/Gluconeogenesis
		( b3428 or b3417 )	Glycolysis/Gluconeogenesis
		( b3452 and b3453 and b3450 and b3451 )	Transport, Inner Membrane
		( b3452 and b3453 and b3450 and b3451 )	Transport, Inner Membrane
		( b3452 and b3453 and b3450 and b3451 )	Transport, Inner Membrane
		( b3452 and b3453 and b3450 and b3451 )	Transport, Inner Membrane
		( b3452 and b3453 and b3450 and b3451 )	Transport, Inner Membrane
		( b3452 and b3453 and b3450 and b3451 )	Transport, Inner Membrane
		( b3454 and b3455 and b3457 and b3460 and b3456 )	Transport, Inner Membrane
		( b3454 and b3455 and b3457 and b3460 and b3456 )	Transport, Inner Membrane
		( b3454 and b3455 and b3457 and b3460 and b3456 )	Transport, Inner Membrane
		( b3454 and b3455 and b3457 and b3460 and b3456 )	Transport, Inner Membrane
		( b3503 and b1064 )	Inorganic Ion Transport and Metabolism
		( b3517 or b1493 )	Glutamate Metabolism
		( b3544 and b3543 and b3542 and b3541 and b3540 )	Transport, Inner Membrane
		( b3544 and b3543 and b3542 and b3541 and b3540 )	Transport, Inner Membrane
		( b3553 or b1033 )	Glyoxylate Metabolism
		( b3559 and b3560 )	tRNA Charging
		( b3564 or b0063 )	Alternate Carbon Metabolism
		( b3566 and b3567 and b3568 )	Transport, Inner Membrane
		( b3577 and b3578 and b3579 )	Transport, Inner Membrane
		( b3599 and b2415 and b2416 )	Transport, Inner Membrane
		( b3603 or b2975 )	Transport, Inner Membrane
		( b3603 or b2975 )	Transport, Inner Membrane
		( b3603 or b2975 )	Transport, Inner Membrane
		( b3610 or b0849 or b1654 or b1064 )	Unassigned
		( b3612 or b4395 or b0755 )	Glycolysis/Gluconeogenesis
		( b3640 or b2251 )	Nucleotide Salvage Pathway
		( b3708 or b3008 )	Cysteine Metabolism
		( b3726 and b3725 and b3727 and b3728 )	Inorganic Ion Transport and Metabolism
		( b3770 or b4054 )	Valine, Leucine, and Isoleucine Metabolism
		( b3788 or b2041 )	Cell Envelope Biosynthesis
		( b3793 and b3785 )	Lipopolysaccharide Biosynthesis / Recycling
		( b3793 and b3785 )	Lipopolysaccharide Biosynthesis / Recycling
		( b3793 and b3785 )	Lipopolysaccharide Biosynthesis / Recycling
		( b3803 or b3368 )	Cofactor and Prosthetic Group Biosynthesis
		( b3843 or b2311 )	Cofactor and Prosthetic Group Biosynthesis
		( b3845 or b2342 )	Membrane Lipid Metabolism
		( b3845 or b2342 )	Membrane Lipid Metabolism
		( b3845 or b2342 )	Membrane Lipid Metabolism
		( b3845 or b2342 )	Membrane Lipid Metabolism
		( b3845 or b2342 )	Membrane Lipid Metabolism
		( b3845 or b2342 )	Membrane Lipid Metabolism
		( b3845 or b2342 )	Membrane Lipid Metabolism
		( b3845 or b2342 )	Membrane Lipid Metabolism
		( b3846 or b2341 )	Membrane Lipid Metabolism
		( b3846 or b2341 )	Membrane Lipid Metabolism
		( b3846 or b2341 )	Membrane Lipid Metabolism
		( b3846 or b2341 )	Membrane Lipid Metabolism
		( b3846 or b2341 )	Membrane Lipid Metabolism
		( b3846 or b2341 )	Membrane Lipid Metabolism
		( b3846 or b2341 )	Membrane Lipid Metabolism
		( b3846 or b2341 )	Membrane Lipid Metabolism
		( b3846 or b2341 )	Membrane Lipid Metabolism
		( b3846 or b2341 )	Membrane Lipid Metabolism
		( b3846 or b2341 )	Membrane Lipid Metabolism
		( b3846 or b2341 )	Membrane Lipid Metabolism
		( b3846 or b2341 )	Membrane Lipid Metabolism
		( b3846 or b2341 )	Membrane Lipid Metabolism
		( b3846 or b2341 )	Membrane Lipid Metabolism
		( b3846 or b2341 )	Membrane Lipid Metabolism
		( b3860 and b1185 )	Unassigned
		( b3860 and b1185 )	Unassigned
		( b3870 or b1297 )	Glutamate metabolism
		( b3908 or b1656 )	Unassigned
		( b3909 or b3093 )	Transport, Inner Membrane
		( b3915 or b0752 )	Inorganic Ion Transport and Metabolism
		( b3915 or b0752 )	Inorganic Ion Transport and Metabolism
		( b3915 or b0752 )	Inorganic Ion Transport and Metabolism
		( b3916 or b1723 )	Glycolysis/Gluconeogenesis
		( b3927 or s0001 )	Transport, Inner Membrane
		( b3940 or b0002 )	Threonine and Lysine Metabolism
		( b3962 or ( b1602 and b1603 ) )	Oxidative Phosphorylation
		( b3966 and ( b1252 and b3005 and b3006 ) )	Transport, Outer Membrane
		( b3966 and ( b1252 and b3005 and b3006 ) )	Transport, Outer Membrane
		( b3966 and ( b1252 and b3005 and b3006 ) )	Transport, Outer Membrane
		( b4014 or b2976 )	Anaplerotic Reactions
		( b4019 or b3829 )	Methionine Metabolism
		( b4034 and b4033 and b4032 and b4035 )	Transport, Inner Membrane
		( b4034 and b4033 and b4032 and b4035 )	Transport, Inner Membrane
		( b4034 and b4033 and b4032 and b4035 )	Transport, Inner Membrane
		( b4034 and b4033 and b4032 and b4035 )	Transport, Inner Membrane
		( b4034 and b4033 and b4032 and b4035 )	Transport, Inner Membrane
		( b4034 and b4033 and b4032 and b4035 )	Transport, Inner Membrane
		( b4053 or b1190 )	Alanine and Aspartate Metabolism
		( b4054 or b0928 )	Tyrosine, Tryptophan, and Phenylalanine Metabolism
		( b4070 and b4071 and b4072 and b4073 )	Nitrogen Metabolism
		( b4070 and b4071 and b4072 and b4073 )	Nitrogen Metabolism
		( b4087 and b4088 and b4086 )	Transport, Inner Membrane
		( b4123 or b4138 )	Transport, Inner Membrane
		( b4136 and b0604 )	Transport, Inner Membrane
		( b4138 or b4123 or b0621 )	Transport, Inner Membrane
		( b4138 or b4123 or b0621 )	Transport, Inner Membrane
		( b4138 or b4123 )	Transport, Inner Membrane
		( b4138 or b4123 )	Transport, Inner Membrane
		( b4151 and b4152 and b4153 and b4154 )	Citric Acid Cycle
		( b4151 and b4152 and b4153 and b4154 )	Citric Acid Cycle
		( b4169 or b2435 or b2817 )	Murein Recycling
		( b4196 or b3581 )	Alternate Carbon Metabolism
		( b4226 or b2502 or b2744 )	Anaplerotic Reactions
		( b4232 or b3925 )	Glycolysis/Gluconeogenesis
		( b4244 and b4245 )	Purine and Pyrimidine Biosynthesis
		( b4254 or b0273 )	Arginine and Proline Metabolism
		( b4260 or b0237 or b0932 or b2523 )	Arginine and Proline Metabolism
		( b4268 or b3437 )	Alternate Carbon Metabolism
		( b4290 and b4289 and b4288 and b4287 )	Inorganic Ion Transport and Metabolism
		( b4291 and ( b1252 and b3005 and b3006 ) )	Transport, Outer Membrane
		( b4301 or b3386 )	Pentose Phosphate Pathway
		( b4311 or b0929 or b2215 )	Transport, Outer Membrane
		( b4382 or b4384 )	Nucleotide Salvage Pathway
		( b4383 or b3380 )	Alternate Carbon Metabolism
		( b4392 or b2813 or b2701 or b1193 or b2963 )	Murein Recycling
		( b4392 or b2813 or b2701 or b1193 or b2963 )	Murein Recycling
		( b4392 or b2813 or b2701 or b1193 or b2963 )	Murein Recycling
		( b4392 or b2813 or b2701 or b1193 or b2963 )	Murein Recycling
		( b4394 or b4161 )	Nucleotide Salvage Pathway
		( b4471 or b1814 or b2797 or b3708 )	Glycine and Serine Metabolism
		b0003	Threonine and Lysine Metabolism
		b0004	Cofactor and Prosthetic Group Biosynthesis
		b0004	Threonine and Lysine Metabolism
		b0007	Transport, Inner Membrane
		b0007	Transport, Inner Membrane
		b0019	Inorganic Ion Transport and Metabolism
		b0025	Cofactor and Prosthetic Group Biosynthesis
		b0025	Cofactor and Prosthetic Group Biosynthesis
		b0026	tRNA Charging
		b0029	Cofactor and Prosthetic Group Biosynthesis
		b0029	Cofactor and Prosthetic Group Biosynthesis
		b0030	Alternate Carbon Metabolism
		b0030	Nucleotide Salvage Pathway
		b0030	Nucleotide Salvage Pathway
		b0031	Threonine and Lysine Metabolism
		b0036	Oxidative Phosphorylation
		b0036	Oxidative Phosphorylation
		b0037	Oxidative Phosphorylation
		b0037	Oxidative Phosphorylation
		b0037	Oxidative Phosphorylation
		b0038	Oxidative Phosphorylation
		b0038	Oxidative Phosphorylation
		b0040	Transport, Inner Membrane
		b0040	Transport, Inner Membrane
		b0049	Nucleotide Salvage Pathway
		b0049	Nucleotide Salvage Pathway
		b0049	Nucleotide Salvage Pathway
		b0062	Alternate Carbon Metabolism
		b0063	Alternate Carbon Metabolism
		b0073	Valine, Leucine, and Isoleucine Metabolism
		b0073	Valine, Leucine, and Isoleucine Metabolism
		b0074	Valine, Leucine, and Isoleucine Metabolism
		b0085	Cell Envelope Biosynthesis
		b0086	Cell Envelope Biosynthesis
		b0087	Cell Envelope Biosynthesis
		b0088	Cell Envelope Biosynthesis
		b0090	Cell Envelope Biosynthesis
		b0091	Cell Envelope Biosynthesis
		b0096	Lipopolysaccharide Biosynthesis / Recycling
		b0103	Cofactor and Prosthetic Group Biosynthesis
		b0104	Purine and Pyrimidine Biosynthesis
		b0109	Cofactor and Prosthetic Group Biosynthesis
		b0110	Murein Recycling
		b0110	Murein Recycling
		b0110	Murein Recycling
		b0110	Murein Recycling
		b0112	Transport, Inner Membrane
		b0118	Alternate Carbon Metabolism
		b0120	Arginine and Proline Metabolism
		b0121	Arginine and Proline Metabolism
		b0123	Inorganic Ion Transport and Metabolism
		b0123	Inorganic Ion Transport and Metabolism
		b0131	Cofactor and Prosthetic Group Biosynthesis
		b0133	Cofactor and Prosthetic Group Biosynthesis
		b0134	Cofactor and Prosthetic Group Biosynthesis
		b0142	Cofactor and Prosthetic Group Biosynthesis
		b0154	Cofactor and Prosthetic Group Biosynthesis
		b0159	Cofactor and Prosthetic Group Biosynthesis
		b0159	Methionine Metabolism
		b0159	Arginine and Proline Metabolism
		b0160	Nucleotide Salvage Pathway
		b0160	Nucleotide Salvage Pathway
		b0166	Threonine and Lysine Metabolism
		b0171	Nucleotide Salvage Pathway
		b0173	Cofactor and Prosthetic Group Biosynthesis
		b0174	Cofactor and Prosthetic Group Biosynthesis
		b0175	Glycerophospholipid Metabolism
		b0175	Glycerophospholipid Metabolism
		b0175	Glycerophospholipid Metabolism
		b0175	Glycerophospholipid Metabolism
		b0175	Glycerophospholipid Metabolism
		b0175	Glycerophospholipid Metabolism
		b0175	Glycerophospholipid Metabolism
		b0179	Lipopolysaccharide Biosynthesis / Recycling
		b0182	Lipopolysaccharide Biosynthesis / Recycling
		b0194	tRNA Charging
		b0200	Lipopolysaccharide Biosynthesis / Recycling
		b0212	Methylglyoxal Metabolism
		b0221	Membrane Lipid Metabolism
		b0221	Membrane Lipid Metabolism
		b0221	Membrane Lipid Metabolism
		b0221	Membrane Lipid Metabolism
		b0221	Membrane Lipid Metabolism
		b0221	Membrane Lipid Metabolism
		b0221	Membrane Lipid Metabolism
		b0221	Membrane Lipid Metabolism
		b0222	Lipopolysaccharide Biosynthesis / Recycling
		b0237	Murein Recycling
		b0238	Nucleotide Salvage Pathway
		b0242	Arginine and Proline Metabolism
		b0243	Arginine and Proline Metabolism
		b0260	Transport, Inner Membrane
		b0261	Methionine Metabolism
		b0261	Methionine Metabolism
		b0312	Unassigned
		b0312	Unassigned
		b0331	Alternate Carbon Metabolism
		b0333	Alternate Carbon Metabolism
		b0334	Alternate Carbon Metabolism
		b0335	Alternate Carbon Metabolism
		b0336	Transport, Inner Membrane
		b0337	Nucleotide Salvage Pathway
		b0340	Nitrogen Metabolism
		b0341	Transport, Inner Membrane
		b0343	Transport, Inner Membrane
		b0344	Alternate Carbon Metabolism
		b0347	Alternate Carbon Metabolism
		b0347	Alternate Carbon Metabolism
		b0348	Alternate Carbon Metabolism
		b0348	Alternate Carbon Metabolism
		b0349	Alternate Carbon Metabolism
		b0349	Alternate Carbon Metabolism
		b0350	Alternate Carbon Metabolism
		b0352	Alternate Carbon Metabolism
		b0353	Transport, Inner Membrane
		b0353	Transport, Inner Membrane
		b0356	Alternate Carbon Metabolism
		b0356	Cofactor and Prosthetic Group Biosynthesis
		b0368	Alternate Carbon Metabolism
		b0369	Cofactor and Prosthetic Group Biosynthesis
		b0383	Unassigned
		b0386	Arginine and Proline Metabolism
		b0394	Alternate Carbon Metabolism
		b0401	Transport, Inner Membrane
		b0401	Transport, Inner Membrane
		b0401	Transport, Inner Membrane
		b0403	Alternate Carbon Metabolism
		b0403	Alternate Carbon Metabolism
		b0403	Alternate Carbon Metabolism
		b0403	Alternate Carbon Metabolism
		b0403	Alternate Carbon Metabolism
		b0404	Cell Envelope Biosynthesis
		b0404	Cell Envelope Biosynthesis
		b0404	Cell Envelope Biosynthesis
		b0404	Cell Envelope Biosynthesis
		b0404	Cell Envelope Biosynthesis
		b0404	Cell Envelope Biosynthesis
		b0404	Cell Envelope Biosynthesis
		b0411	Transport, Outer Membrane
		b0411	Transport, Outer Membrane
		b0411	Transport, Outer Membrane
		b0411	Transport, Outer Membrane
		b0411	Transport, Outer Membrane
		b0411	Transport, Outer Membrane
		b0411	Transport, Outer Membrane
		b0414	Cofactor and Prosthetic Group Biosynthesis
		b0414	Cofactor and Prosthetic Group Biosynthesis
		b0415	Cofactor and Prosthetic Group Biosynthesis
		b0417	Cofactor and Prosthetic Group Biosynthesis
		b0420	Cofactor and Prosthetic Group Biosynthesis
		b0421	Cofactor and Prosthetic Group Biosynthesis
		b0421	Cofactor and Prosthetic Group Biosynthesis
		b0428	Cofactor and Prosthetic Group Biosynthesis
		b0433	Murein Recycling
		b0433	Murein Recycling
		b0433	Murein Recycling
		b0452	Cell Envelope Biosynthesis
		b0452	Cell Envelope Biosynthesis
		b0452	Cell Envelope Biosynthesis
		b0452	Cell Envelope Biosynthesis
		b0452	Cell Envelope Biosynthesis
		b0452	Cell Envelope Biosynthesis
		b0452	Cell Envelope Biosynthesis
		b0452	Cell Envelope Biosynthesis
		b0452	Cell Envelope Biosynthesis
		b0452	Cell Envelope Biosynthesis
		b0459	Alternate Carbon Metabolism
		b0459	Alternate Carbon Metabolism
		b0469	Nucleotide Salvage Pathway
		b0474	Nucleotide Salvage Pathway
		b0474	Nucleotide Salvage Pathway
		b0474	Nucleotide Salvage Pathway
		b0474	Nucleotide Salvage Pathway
		b0474	Nucleotide Salvage Pathway
		b0475	Cofactor and Prosthetic Group Biosynthesis
		b0477	Nucleotide Salvage Pathway
		b0477	Nucleotide Salvage Pathway
		b0480	Alternate Carbon Metabolism
		b0480	Alternate Carbon Metabolism
		b0480	Alternate Carbon Metabolism
		b0480	Alternate Carbon Metabolism
		b0480	Alternate Carbon Metabolism
		b0484	Inorganic Ion Transport and Metabolism
		b0494	Glycerophospholipid Metabolism
		b0494	Glycerophospholipid Metabolism
		b0494	Glycerophospholipid Metabolism
		b0494	Glycerophospholipid Metabolism
		b0494	Glycerophospholipid Metabolism
		b0494	Glycerophospholipid Metabolism
		b0494	Glycerophospholipid Metabolism
		b0494	Glycerophospholipid Metabolism
		b0494	Glycerophospholipid Metabolism
		b0494	Glycerophospholipid Metabolism
		b0494	Glycerophospholipid Metabolism
		b0494	Glycerophospholipid Metabolism
		b0494	Glycerophospholipid Metabolism
		b0494	Glycerophospholipid Metabolism
		b0494	Glycerophospholipid Metabolism
		b0494	Glycerophospholipid Metabolism
		b0494	Glycerophospholipid Metabolism
		b0494	Glycerophospholipid Metabolism
		b0494	Glycerophospholipid Metabolism
		b0494	Glycerophospholipid Metabolism
		b0494	Glycerophospholipid Metabolism
		b0505	Nitrogen Metabolism
		b0507	Glyoxylate Metabolism
		b0508	Alternate Carbon Metabolism
		b0511	Transport, Inner Membrane
		b0512	Nitrogen Metabolism
		b0514	Glyoxylate Metabolism
		b0516	Alternate Carbon Metabolism
		b0517	Alternate Carbon Metabolism
		b0522	Purine and Pyrimidine Biosynthesis
		b0523	Purine and Pyrimidine Biosynthesis
		b0524	Lipopolysaccharide Biosynthesis / Recycling
		b0526	tRNA Charging
		b0529	Folate Metabolism
		b0529	Folate Metabolism
		b0583	Cofactor and Prosthetic Group Biosynthesis
		b0585	Inorganic Ion Transport and Metabolism
		b0585	Inorganic Ion Transport and Metabolism
		b0586	Cofactor and Prosthetic Group Biosynthesis
		b0591	Transport, Inner Membrane
		b0593	Cofactor and Prosthetic Group Biosynthesis
		b0594	Cofactor and Prosthetic Group Biosynthesis
		b0595	Cofactor and Prosthetic Group Biosynthesis
		b0596	Cofactor and Prosthetic Group Biosynthesis
		b0604	Unassigned
		b0612	Transport, Inner Membrane
		b0613	Cofactor and Prosthetic Group Biosynthesis
		b0622	Lipopolysaccharide Biosynthesis / Recycling
		b0622	Lipopolysaccharide Biosynthesis / Recycling
		b0638	Cofactor and Prosthetic Group Biosynthesis
		b0639	Nucleotide Salvage Pathway
		b0642	tRNA Charging
		b0662	Cofactor and Prosthetic Group Biosynthesis
		b0674	Alanine and Aspartate Metabolism
		b0677	Alternate Carbon Metabolism
		b0678	Alternate Carbon Metabolism
		b0680	tRNA Charging
		b0692	Transport, Inner Membrane
		b0720	Citric Acid Cycle
		b0732	Alternate Carbon Metabolism
		b0750	Cofactor and Prosthetic Group Biosynthesis
		b0751	Transport, Inner Membrane
		b0756	Alternate Carbon Metabolism
		b0758	Alternate Carbon Metabolism
		b0759	Alternate Carbon Metabolism
		b0767	Pentose Phosphate Pathway
		b0774	Cofactor and Prosthetic Group Biosynthesis
		b0775	Cofactor and Prosthetic Group Biosynthesis
		b0776	Cofactor and Prosthetic Group Biosynthesis
		b0778	Cofactor and Prosthetic Group Biosynthesis
		b0822	Alternate Carbon Metabolism
		b0822	Alternate Carbon Metabolism
		b0822	Glycolysis/Gluconeogenesis
		b0822	Alternate Carbon Metabolism
		b0822	Alternate Carbon Metabolism
		b0871	Oxidative Phosphorylation
		b0893	tRNA Charging
		b0893	tRNA Charging
		b0907	Cofactor and Prosthetic Group Biosynthesis
		b0907	Glycine and Serine Metabolism
		b0908	Tyrosine, Tryptophan, and Phenylalanine Metabolism
		b0910	Nucleotide Salvage Pathway
		b0910	Nucleotide Salvage Pathway
		b0914	Lipopolysaccharide Biosynthesis / Recycling
		b0914	Transport, Inner Membrane
		b0914	Lipopolysaccharide Biosynthesis / Recycling
		b0914	Lipopolysaccharide Biosynthesis / Recycling
		b0914	Transport, Inner Membrane
		b0914	Transport, Inner Membrane
		b0914	Transport, Inner Membrane
		b0914	Transport, Inner Membrane
		b0914	Transport, Inner Membrane
		b0914	Transport, Inner Membrane
		b0914	Transport, Inner Membrane
		b0914	Transport, Inner Membrane
		b0914	Transport, Inner Membrane
		b0914	Transport, Inner Membrane
		b0914	Transport, Inner Membrane
		b0914	Transport, Inner Membrane
		b0914	Transport, Inner Membrane
		b0914	Transport, Inner Membrane
		b0914	Transport, Inner Membrane
		b0914	Transport, Inner Membrane
		b0914	Transport, Inner Membrane
		b0914	Transport, Inner Membrane
		b0914	Transport, Inner Membrane
		b0914	Transport, Inner Membrane
		b0914	Transport, Inner Membrane
		b0914	Transport, Inner Membrane
		b0914	Transport, Inner Membrane
		b0914	Transport, Inner Membrane
		b0914	Transport, Inner Membrane
		b0914	Transport, Inner Membrane
		b0914	Transport, Inner Membrane
		b0914	Transport, Inner Membrane
		b0915	Lipopolysaccharide Biosynthesis / Recycling
		b0918	Lipopolysaccharide Biosynthesis / Recycling
		b0928	Alanine and Aspartate Metabolism
		b0930	tRNA Charging
		b0931	Cofactor and Prosthetic Group Biosynthesis
		b0935	Inorganic Ion Transport and Metabolism
		b0935	Inorganic Ion Transport and Metabolism
		b0935	Inorganic Ion Transport and Metabolism
		b0935	Inorganic Ion Transport and Metabolism
		b0935	Inorganic Ion Transport and Metabolism
		b0945	Purine and Pyrimidine Biosynthesis
		b0945	Purine and Pyrimidine Biosynthesis
		b0954	Cell Envelope Biosynthesis
		b0963	Methylglyoxal Metabolism
		b0980	Nucleotide Salvage Pathway
		b0980	Alternate Carbon Metabolism
		b1002	Glycolysis/Gluconeogenesis
		b1002	Alternate Carbon Metabolism
		b1006	Transport, Inner Membrane
		b1014	Arginine and Proline Metabolism
		b1014	Arginine and Proline Metabolism
		b1015	Transport, Inner Membrane
		b1015	Transport, Inner Membrane
		b1054	Lipopolysaccharide Biosynthesis / Recycling
		b1059	Glycine and Serine Metabolism
		b1059	Glycine and Serine Metabolism
		b1062	Purine and Pyrimidine Biosynthesis
		b1091	Membrane Lipid Metabolism
		b1093	Cell Envelope Biosynthesis
		b1093	Cell Envelope Biosynthesis
		b1093	Cell Envelope Biosynthesis
		b1093	Cell Envelope Biosynthesis
		b1093	Cell Envelope Biosynthesis
		b1093	Cell Envelope Biosynthesis
		b1093	Cell Envelope Biosynthesis
		b1093	Cell Envelope Biosynthesis
		b1093	Cell Envelope Biosynthesis
		b1093	Cell Envelope Biosynthesis
		b1093	Cell Envelope Biosynthesis
		b1093	Cell Envelope Biosynthesis
		b1095	Cell Envelope Biosynthesis
		b1096	Cofactor and Prosthetic Group Biosynthesis
		b1098	Nucleotide Salvage Pathway
		b1106	Cofactor and Prosthetic Group Biosynthesis
		b1107	Murein Recycling
		b1107	Murein Recycling
		b1107	Murein Recycling
		b1109	Oxidative Phosphorylation
		b1109	Oxidative Phosphorylation
		b1109	Oxidative Phosphorylation
		b1119	Murein Recycling
		b1131	Purine and Pyrimidine Biosynthesis
		b1131	Purine and Pyrimidine Biosynthesis
		b1134	Cofactor and Prosthetic Group Biosynthesis
		b1136	Citric Acid Cycle
		b1186	Inorganic Ion Transport and Metabolism
		b1189	Alanine and Aspartate Metabolism
		b1192	Murein Recycling
		b1192	Murein Recycling
		b1192	Murein Recycling
		b1192	Murein Recycling
		b1197	Alternate Carbon Metabolism
		b1207	Histidine Metabolism
		b1208	Cofactor and Prosthetic Group Biosynthesis
		b1210	Cofactor and Prosthetic Group Biosynthesis
		b1215	Lipopolysaccharide Biosynthesis / Recycling
		b1216	Inorganic Ion Transport and Metabolism
		b1232	Folate Metabolism
		b1236	Cell Envelope Biosynthesis
		b1238	Nucleotide Salvage Pathway
		b1238	Nucleotide Salvage Pathway
		b1262	Tyrosine, Tryptophan, and Phenylalanine Metabolism
		b1262	Tyrosine, Tryptophan, and Phenylalanine Metabolism
		b1263	Tyrosine, Tryptophan, and Phenylalanine Metabolism
		b1270	Cofactor and Prosthetic Group Biosynthesis
		b1270	Cofactor and Prosthetic Group Biosynthesis
		b1277	Cofactor and Prosthetic Group Biosynthesis
		b1278	Glycerophospholipid Metabolism
		b1278	Glycerophospholipid Metabolism
		b1278	Glycerophospholipid Metabolism
		b1278	Glycerophospholipid Metabolism
		b1278	Glycerophospholipid Metabolism
		b1278	Glycerophospholipid Metabolism
		b1278	Glycerophospholipid Metabolism
		b1278	Glycerophospholipid Metabolism
		b1278	Glycerophospholipid Metabolism
		b1278	Glycerophospholipid Metabolism
		b1278	Glycerophospholipid Metabolism
		b1278	Glycerophospholipid Metabolism
		b1278	Glycerophospholipid Metabolism
		b1278	Glycerophospholipid Metabolism
		b1281	Purine and Pyrimidine Biosynthesis
		b1288	Cell Envelope Biosynthesis
		b1288	Cell Envelope Biosynthesis
		b1288	Cell Envelope Biosynthesis
		b1288	Cell Envelope Biosynthesis
		b1288	Cell Envelope Biosynthesis
		b1288	Cell Envelope Biosynthesis
		b1288	Cell Envelope Biosynthesis
		b1288	Cell Envelope Biosynthesis
		b1288	Cell Envelope Biosynthesis
		b1288	Cell Envelope Biosynthesis
		b1288	Cell Envelope Biosynthesis
		b1288	Cell Envelope Biosynthesis
		b1288	Cell Envelope Biosynthesis
		b1288	Cell Envelope Biosynthesis
		b1288	Cell Envelope Biosynthesis
		b1288	Cell Envelope Biosynthesis
		b1288	Cell Envelope Biosynthesis
		b1288	Cell Envelope Biosynthesis
		b1288	Cell Envelope Biosynthesis
		b1288	Cell Envelope Biosynthesis
		b1288	Cell Envelope Biosynthesis
		b1288	Cell Envelope Biosynthesis
		b1288	Cell Envelope Biosynthesis
		b1288	Cell Envelope Biosynthesis
		b1297	Alternate Carbon Metabolism
		b1298	Alternate Carbon Metabolism
		b1300	Alternate Carbon Metabolism
		b1300	Alternate Carbon Metabolism
		b1301	Alternate Carbon Metabolism
		b1308	Inorganic Ion Transport and Metabolism
		b1325	Murein Recycling
		b1326	Murein Recycling
		b1385	Alternate Carbon Metabolism
		b1386	Nitrogen Metabolism
		b1386	Nitrogen Metabolism
		b1386	Nitrogen Metabolism
		b1398	Alternate Carbon Metabolism
		b1415	Folate Metabolism
		b1415	Alternate Carbon Metabolism
		b1444	Arginine and Proline Metabolism
		b1453	Transport, Inner Membrane
		b1463	Tyrosine, Tryptophan, and Phenylalanine Metabolism
		b1479	Anaplerotic Reactions
		b1488	Murein Recycling
		b1489	Nucleotide Salvage Pathway
		b1492	Transport, Inner Membrane
		b1519	Unassigned
		b1521	Alternate Carbon Metabolism
		b1528	Transport, Inner Membrane
		b1528	Transport, Inner Membrane
		b1539	Threonine and Lysine Metabolism
		b1539	Glycine and Serine Metabolism
		b1539	Glycine and Serine Metabolism
		b1584	Arginine and Proline Metabolism
		b1584	Arginine and Proline Metabolism
		b1605	Transport, Inner Membrane
		b1613	Alternate Carbon Metabolism
		b1623	Nucleotide Salvage Pathway
		b1623	Nucleotide Salvage Pathway
		b1637	tRNA charging
		b1638	Cofactor and Prosthetic Group Biosynthesis
		b1638	Cofactor and Prosthetic Group Biosynthesis
		b1640	Murein Recycling
		b1646	Unassigned
		b1651	Methylglyoxal Metabolism
		b1661	Glycerophospholipid Metabolism
		b1661	Glycerophospholipid Metabolism
		b1661	Glycerophospholipid Metabolism
		b1661	Glycerophospholipid Metabolism
		b1662	Cofactor and Prosthetic Group Biosynthesis
		b1693	Tyrosine, Tryptophan, and Phenylalanine Metabolism
		b1702	Glycolysis/Gluconeogenesis
		b1719	tRNA Charging
		b1740	Cofactor and Prosthetic Group Biosynthesis
		b1744	Arginine and Proline Metabolism
		b1745	Arginine and Proline Metabolism
		b1746	Arginine and Proline Metabolism
		b1747	Arginine and Proline Metabolism
		b1748	Arginine and Proline Metabolism
		b1761	Glutamate Metabolism
		b1764	Unassigned
		b1768	Cofactor and Prosthetic Group Biosynthesis
		b1779	Glycolysis/Gluconeogenesis
		b1800	Alternate Carbon Metabolism
		b1801	Transport, Inner Membrane
		b1849	Purine and Pyrimidine Biosynthesis
		b1850	Pentose Phosphate Pathway
		b1850	Pyruvate Metabolism
		b1851	Pentose Phosphate Pathway
		b1852	Pentose Phosphate Pathway
		b1855	Lipopolysaccharide Biosynthesis / Recycling
		b1855	Lipopolysaccharide Biosynthesis / Recycling
		b1866	tRNA Charging
		b1876	tRNA Charging
		b1896	Alternate Carbon Metabolism
		b1897	Alternate Carbon Metabolism
		b1912	Glycerophospholipid Metabolism
		b1912	Glycerophospholipid Metabolism
		b1912	Glycerophospholipid Metabolism
		b1912	Glycerophospholipid Metabolism
		b1912	Glycerophospholipid Metabolism
		b1912	Glycerophospholipid Metabolism
		b1912	Glycerophospholipid Metabolism
		b1919	Cysteine Metabolism
		b1927	Alternate Carbon Metabolism
		b1981	Transport, Inner Membrane
		b1982	Nucleotide Salvage Pathway
		b1991	Cofactor and Prosthetic Group Biosynthesis
		b1992	Cofactor and Prosthetic Group Biosynthesis
		b1993	Cofactor and Prosthetic Group Biosynthesis
		b1993	Cofactor and Prosthetic Group Biosynthesis
		b2019	Histidine Metabolism
		b2020	Histidine Metabolism
		b2021	Histidine Metabolism
		b2022	Histidine Metabolism
		b2022	Histidine Metabolism
		b2024	Histidine Metabolism
		b2026	Histidine Metabolism
		b2026	Histidine Metabolism
		b2028	Cell Envelope Biosynthesis
		b2029	Pentose Phosphate Pathway
		b2032	Lipopolysaccharide Biosynthesis / Recycling
		b2033	Lipopolysaccharide Biosynthesis / Recycling
		b2034	Lipopolysaccharide Biosynthesis / Recycling
		b2036	Cell Envelope Biosynthesis
		b2037	Lipopolysaccharide Biosynthesis / Recycling
		b2038	Cell Envelope Biosynthesis
		b2040	Cell Envelope Biosynthesis
		b2048	Alternate Carbon Metabolism
		b2049	Cell Envelope Biosynthesis
		b2051	Cell Envelope Biosynthesis
		b2052	Cell Envelope Biosynthesis
		b2052	Cell Envelope Biosynthesis
		b2053	Cell Envelope Biosynthesis
		b2065	Nucleotide Salvage Pathway
		b2066	Nucleotide Salvage Pathway
		b2066	Nucleotide Salvage Pathway
		b2091	Alternate Carbon Metabolism
		b2103	Cofactor and Prosthetic Group Biosynthesis
		b2104	Cofactor and Prosthetic Group Biosynthesis
		b2114	tRNA Charging
		b2132	Alternate Carbon Metabolism
		b2133	Oxidative Phosphorylation
		b2143	Nucleotide Salvage Pathway
		b2143	Nucleotide Salvage Pathway
		b2153	Cofactor and Prosthetic Group Biosynthesis
		b2156	Transport, Inner Membrane
		b2168	Alternate Carbon Metabolism
		b2210	Citric Acid Cycle
		b2210	Citric Acid Cycle
		b2223	Transport, Inner Membrane
		b2223	Transport, Inner Membrane
		b2223	Transport, Inner Membrane
		b2224	Membrane Lipid Metabolism
		b2232	Cofactor and Prosthetic Group Biosynthesis
		b2232	Cofactor and Prosthetic Group Biosynthesis
		b2239	Glycerophospholipid Metabolism
		b2239	Glycerophospholipid Metabolism
		b2239	Glycerophospholipid Metabolism
		b2239	Glycerophospholipid Metabolism
		b2239	Glycerophospholipid Metabolism
		b2240	Transport, Inner Membrane
		b2253	Lipopolysaccharide Biosynthesis / Recycling
		b2254	Lipopolysaccharide Biosynthesis / Recycling
		b2255	Lipopolysaccharide Biosynthesis / Recycling
		b2255	Lipopolysaccharide Biosynthesis / Recycling
		b2257	Lipopolysaccharide Biosynthesis / Recycling
		b2260	Cofactor and Prosthetic Group Biosynthesis
		b2261	Cofactor and Prosthetic Group Biosynthesis
		b2262	Cofactor and Prosthetic Group Biosynthesis
		b2264	Cofactor and Prosthetic Group Biosynthesis
		b2264	Cofactor and Prosthetic Group Biosynthesis
		b2265	Cofactor and Prosthetic Group Biosynthesis
		b2297	Alternate Carbon Metabolism
		b2303	Cofactor and Prosthetic Group Biosynthesis
		b2312	Purine and Pyrimidine Biosynthesis
		b2315	Cofactor and Prosthetic Group Biosynthesis
		b2320	Cofactor and Prosthetic Group Biosynthesis
		b2323	Cell Envelope Biosynthesis
		b2323	Cell Envelope Biosynthesis
		b2323	Cell Envelope Biosynthesis
		b2323	Membrane Lipid Metabolism
		b2329	Tyrosine, Tryptophan, and Phenylalanine Metabolism
		b2344	Transport, Outer Membrane
		b2344	Transport, Outer Membrane
		b2344	Transport, Outer Membrane
		b2344	Transport, Outer Membrane
		b2344	Transport, Outer Membrane
		b2344	Transport, Outer Membrane
		b2344	Transport, Outer Membrane
		b2366	Glycine and Serine Metabolism
		b2378	Lipopolysaccharide Biosynthesis / Recycling
		b2388	Glycolysis/Gluconeogenesis
		b2392	Inorganic Ion Transport and Metabolism
		b2392	Transport, Inner Membrane
		b2400	Cofactor and Prosthetic Group Biosynthesis
		b2406	Transport, Inner Membrane
		b2406	Transport, Inner Membrane
		b2406	Transport, Inner Membrane
		b2406	Transport, Inner Membrane
		b2406	Transport, Inner Membrane
		b2406	Transport, Inner Membrane
		b2407	Nucleotide Salvage Pathway
		b2418	Cofactor and Prosthetic Group Biosynthesis
		b2418	Cofactor and Prosthetic Group Biosynthesis
		b2436	Cofactor and Prosthetic Group Biosynthesis
		b2463	Anaplerotic Reactions
		b2467	Cell Envelope Biosynthesis
		b2472	Threonine and Lysine Metabolism
		b2476	Purine and Pyrimidine Biosynthesis
		b2478	Threonine and Lysine Metabolism
		b2497	Transport, Inner Membrane
		b2498	Nucleotide Salvage Pathway
		b2499	Purine and Pyrimidine Biosynthesis
		b2500	Purine and Pyrimidine Biosynthesis
		b2501	Oxidative Phosphorylation
		b2501	Oxidative Phosphorylation
		b2507	Purine and Pyrimidine Biosynthesis
		b2508	Purine and Pyrimidine Biosynthesis
		b2514	tRNA Charging
		b2515	Cofactor and Prosthetic Group Biosynthesis
		b2521	Cysteine Metabolism
		b2533	Cell Envelope Biosynthesis
		b2536	Transport, Inner Membrane
		b2541	Alternate Carbon Metabolism
		b2541	Alternate Carbon Metabolism
		b2551	Glycine and Serine Metabolism
		b2552	Nitrogen Metabolism
		b2552	Nitrogen Metabolism
		b2557	Purine and Pyrimidine Biosynthesis
		b2574	Cofactor and Prosthetic Group Biosynthesis
		b2574	Cofactor and Prosthetic Group Biosynthesis
		b2574	Cofactor and Prosthetic Group Biosynthesis
		b2574	Cofactor and Prosthetic Group Biosynthesis
		b2585	Glycerophospholipid Metabolism
		b2585	Glycerophospholipid Metabolism
		b2585	Glycerophospholipid Metabolism
		b2585	Glycerophospholipid Metabolism
		b2585	Glycerophospholipid Metabolism
		b2585	Glycerophospholipid Metabolism
		b2585	Glycerophospholipid Metabolism
		b2587	Transport, Inner Membrane
		b2599	Tyrosine, Tryptophan, and Phenylalanine Metabolism
		b2600	Tyrosine, Tryptophan, and Phenylalanine Metabolism
		b2615	Cofactor and Prosthetic Group Biosynthesis
		b2661	Arginine and Proline Metabolism
		b2663	Transport, Inner Membrane
		b2687	Methionine Metabolism
		b2688	Cofactor and Prosthetic Group Biosynthesis
		b2697	tRNA Charging
		b2705	Alternate Carbon Metabolism
		b2744	Nucleotide Salvage Pathway
		b2744	Nucleotide Salvage Pathway
		b2744	Nucleotide Salvage Pathway
		b2744	Nucleotide Salvage Pathway
		b2744	Nucleotide Salvage Pathway
		b2746	Cofactor and Prosthetic Group Biosynthesis
		b2747	Cofactor and Prosthetic Group Biosynthesis
		b2750	Cysteine Metabolism
		b2779	Glycolysis/Gluconeogenesis
		b2780	Purine and Pyrimidine Biosynthesis
		b2781	Nucleotide Salvage Pathway
		b2781	Nucleotide Salvage Pathway
		b2784	Cofactor and Prosthetic Group Biosynthesis
		b2799	Alternate Carbon Metabolism
		b2801	Transport, Inner Membrane
		b2802	Alternate Carbon Metabolism
		b2803	Alternate Carbon Metabolism
		b2810	Cysteine Metabolism
		b2818	Arginine and Proline Metabolism
		b2827	Nucleotide Salvage Pathway
		b2835	Transport, Inner Membrane
		b2835	Transport, Inner Membrane
		b2835	Transport, Inner Membrane
		b2835	Transport, Inner Membrane
		b2835	Transport, Inner Membrane
		b2835	Transport, Inner Membrane
		b2835	Transport, Inner Membrane
		b2835	Transport, Inner Membrane
		b2835	Transport, Inner Membrane
		b2835	Transport, Inner Membrane
		b2835	Transport, Inner Membrane
		b2835	Transport, Inner Membrane
		b2835	Transport, Inner Membrane
		b2835	Transport, Inner Membrane
		b2835	Transport, Inner Membrane
		b2835	Transport, Inner Membrane
		b2835	Transport, Inner Membrane
		b2835	Transport, Inner Membrane
		b2835	Transport, Inner Membrane
		b2835	Transport, Inner Membrane
		b2835	Transport, Inner Membrane
		b2836	Glycerophospholipid Metabolism
		b2836	Glycerophospholipid Metabolism
		b2836	Glycerophospholipid Metabolism
		b2836	Glycerophospholipid Metabolism
		b2836	Glycerophospholipid Metabolism
		b2836	Glycerophospholipid Metabolism
		b2836	Glycerophospholipid Metabolism
		b2836	Glycerophospholipid Metabolism
		b2836	Glycerophospholipid Metabolism
		b2836	Glycerophospholipid Metabolism
		b2836	Glycerophospholipid Metabolism
		b2836	Glycerophospholipid Metabolism
		b2836	Glycerophospholipid Metabolism
		b2836	Glycerophospholipid Metabolism
		b2838	Threonine and Lysine Metabolism
		b2841	Transport, Inner Membrane
		b2871	Alternate Carbon Metabolism
		b2883	Nucleotide Salvage Pathway
		b2889	Cofactor and Prosthetic Group Biosynthesis
		b2893	Unassigned
		b2901	Alternate Carbon Metabolism
		b2907	Cofactor and Prosthetic Group Biosynthesis
		b2913	Glycine and Serine Metabolism
		b2917	Alternate Carbon Metabolism
		b2919	Alternate Carbon Metabolism
		b2920	Alternate Carbon Metabolism
		b2923	Transport, Inner Membrane
		b2923	Transport, Inner Membrane
		b2926	Glycolysis/Gluconeogenesis
		b2927	Cofactor and Prosthetic Group Biosynthesis
		b2937	Arginine and Proline Metabolism
		b2938	Arginine and Proline Metabolism
		b2942	Methionine Metabolism
		b2943	Transport, Inner Membrane
		b2943	Transport, Inner Membrane
		b2947	Cofactor and Prosthetic Group Biosynthesis
		b2954	Nucleotide Salvage Pathway
		b2954	Nucleotide Salvage Pathway
		b2954	Nucleotide Salvage Pathway
		b2957	Alanine and Aspartate Metabolism
		b2957	Glutamate Metabolism
		b2964	Transport, Inner Membrane
		b2964	Transport, Inner Membrane
		b2964	Transport, Inner Membrane
		b2964	Transport, Inner Membrane
		b2988	Arginine and Proline Metabolism
		b2988	Arginine and Proline Metabolism
		b3018	Glycerophospholipid Metabolism
		b3018	Glycerophospholipid Metabolism
		b3018	Glycerophospholipid Metabolism
		b3018	Glycerophospholipid Metabolism
		b3018	Glycerophospholipid Metabolism
		b3018	Glycerophospholipid Metabolism
		b3018	Glycerophospholipid Metabolism
		b3028	Oxidative Phosphorylation
		b3028	Oxidative Phosphorylation
		b3028	Oxidative Phosphorylation
		b3029	Oxidative Phosphorylation
		b3029	Oxidative Phosphorylation
		b3040	Inorganic Ion Transport and Metabolism
		b3040	Inorganic Ion Transport and Metabolism
		b3040	Inorganic Ion Transport and Metabolism
		b3040	Inorganic Ion Transport and Metabolism
		b3040	Inorganic Ion Transport and Metabolism
		b3041	Cofactor and Prosthetic Group Biosynthesis
		b3052	Lipopolysaccharide Biosynthesis / Recycling
		b3052	Lipopolysaccharide Biosynthesis / Recycling
		b3058	Cofactor and Prosthetic Group Biosynthesis
		b3063	Transport, Inner Membrane
		b3073	Arginine and Proline Metabolism
		b3089	Transport, Inner Membrane
		b3089	Transport, Inner Membrane
		b3091	Alternate Carbon Metabolism
		b3092	Alternate Carbon Metabolism
		b3092	Alternate Carbon Metabolism
		b3093	Transport, Inner Membrane
		b3115	Alternate Carbon Metabolism
		b3116	Transport, Inner Membrane
		b3124	Glycine and Serine Metabolism
		b3126	Alternate Carbon Metabolism
		b3128	Alternate Carbon Metabolism
		b3161	Transport, Inner Membrane
		b3172	Arginine and Proline Metabolism
		b3176	Cell Envelope Biosynthesis
		b3177	Cofactor and Prosthetic Group Biosynthesis
		b3187	Cofactor and Prosthetic Group Biosynthesis
		b3189	Cell Envelope Biosynthesis
		b3196	Inorganic Ion Transport and Metabolism
		b3198	Lipopolysaccharide Biosynthesis / Recycling
		b3222	Alternate Carbon Metabolism
		b3223	Alternate Carbon Metabolism
		b3224	Transport, Inner Membrane
		b3225	Alternate Carbon Metabolism
		b3236	Citric Acid Cycle
		b3258	Transport, Inner Membrane
		b3288	tRNA Charging
		b3359	Threonine and Lysine Metabolism
		b3368	Cofactor and Prosthetic Group Biosynthesis
		b3368	Cofactor and Prosthetic Group Biosynthesis
		b3370	Transport, Inner Membrane
		b3370	Transport, Inner Membrane
		b3371	Alternate Carbon Metabolism
		b3374	Alternate Carbon Metabolism
		b3384	tRNA Charging
		b3385	Alternate Carbon Metabolism
		b3389	Tyrosine, Tryptophan, and Phenylalanine Metabolism
		b3397	Nucleotide Salvage Pathway
		b3403	Anaplerotic Reactions
		b3409	Inorganic Ion Transport and Metabolism
		b3416	Alternate Carbon Metabolism
		b3416	Alternate Carbon Metabolism
		b3416	Alternate Carbon Metabolism
		b3416	Alternate Carbon Metabolism
		b3417	Alternate Carbon Metabolism
		b3417	Alternate Carbon Metabolism
		b3417	Alternate Carbon Metabolism
		b3425	Unassigned
		b3429	Glycolysis/Gluconeogenesis
		b3430	Glycolysis/Gluconeogenesis
		b3431	Glycolysis/Gluconeogenesis
		b3432	Glycolysis/Gluconeogenesis
		b3433	Threonine and Lysine Metabolism
		b3447	Cofactor and Prosthetic Group Biosynthesis
		b3449	Glycerophospholipid Metabolism
		b3449	Glycerophospholipid Metabolism
		b3449	Glycerophospholipid Metabolism
		b3449	Glycerophospholipid Metabolism
		b3449	Glycerophospholipid Metabolism
		b3469	Inorganic Ion Transport and Metabolism
		b3469	Inorganic Ion Transport and Metabolism
		b3469	Inorganic Ion Transport and Metabolism
		b3469	Inorganic Ion Transport and Metabolism
		b3469	Inorganic Ion Transport and Metabolism
		b3469	Inorganic Ion Transport and Metabolism
		b3500	Cofactor and Prosthetic Group Biosynthesis
		b3502	Transport, Inner Membrane
		b3519	Alternate Carbon Metabolism
		b3526	Alternate Carbon Metabolism
		b3528	Transport, Inner Membrane
		b3528	Transport, Inner Membrane
		b3528	Transport, Inner Membrane
		b3528	Transport, Inner Membrane
		b3528	Transport, Inner Membrane
		b3528	Transport, Inner Membrane
		b3546	Lipopolysaccharide Biosynthesis / Recycling
		b3546	Lipopolysaccharide Biosynthesis / Recycling
		b3551	Cofactor and Prosthetic Group Biosynthesis
		b3551	Cofactor and Prosthetic Group Biosynthesis
		b3553	Alternate Carbon Metabolism
		b3553	Alternate Carbon Metabolism
		b3553	Alternate Carbon Metabolism
		b3553	Alternate Carbon Metabolism
		b3553	Alternate Carbon Metabolism
		b3553	Alternate Carbon Metabolism
		b3564	Cofactor and Prosthetic Group Biosynthesis
		b3565	Alternate Carbon Metabolism
		b3565	Alternate Carbon Metabolism
		b3571	Alternate Carbon Metabolism
		b3572	Alanine and Aspartate Metabolism
		b3575	Alternate Carbon Metabolism
		b3580	Alternate Carbon Metabolism
		b3588	Alternate Carbon Metabolism
		b3588	Alternate Carbon Metabolism
		b3591	tRNA Charging
		b3600	Alternate Carbon Metabolism
		b3605	Oxidative Phosphorylation
		b3605	Oxidative Phosphorylation
		b3607	Cysteine Metabolism
		b3608	Alternate Carbon Metabolism
		b3616	Glycine and Serine Metabolism
		b3617	Glycine and Serine Metabolism
		b3619	Lipopolysaccharide Biosynthesis / Recycling
		b3620	Lipopolysaccharide Biosynthesis / Recycling
		b3621	Lipopolysaccharide Biosynthesis / Recycling
		b3622	Lipopolysaccharide Biosynthesis / Recycling
		b3622	Lipopolysaccharide Biosynthesis / Recycling
		b3623	Lipopolysaccharide Biosynthesis / Recycling
		b3624	Lipopolysaccharide Biosynthesis / Recycling
		b3625	Lipopolysaccharide Biosynthesis / Recycling
		b3626	Lipopolysaccharide Biosynthesis / Recycling
		b3627	Lipopolysaccharide Biosynthesis / Recycling
		b3628	Lipopolysaccharide Biosynthesis / Recycling
		b3629	Lipopolysaccharide Biosynthesis / Recycling
		b3630	Lipopolysaccharide Biosynthesis / Recycling
		b3631	Lipopolysaccharide Biosynthesis / Recycling
		b3632	Lipopolysaccharide Biosynthesis / Recycling
		b3633	Lipopolysaccharide Biosynthesis / Recycling
		b3633	Lipopolysaccharide Biosynthesis / Recycling
		b3634	Cofactor and Prosthetic Group Biosynthesis
		b3639	Cofactor and Prosthetic Group Biosynthesis
		b3639	Cofactor and Prosthetic Group Biosynthesis
		b3642	Purine and Pyrimidine Biosynthesis
		b3648	Nucleotide Salvage Pathway
		b3648	Nucleotide Salvage Pathway
		b3650	Cofactor and Prosthetic Group Biosynthesis
		b3653	Transport, Inner Membrane
		b3654	Transport, Inner Membrane
		b3654	Transport, Inner Membrane
		b3654	Transport, Inner Membrane
		b3665	Nucleotide Salvage Pathway
		b3666	Transport, Inner Membrane
		b3666	Transport, Inner Membrane
		b3666	Transport, Inner Membrane
		b3666	Transport, Inner Membrane
		b3679	Transport, Inner Membrane
		b3691	Transport, Inner Membrane
		b3693	Alternate Carbon Metabolism
		b3708	Tyrosine, Tryptophan, and Phenylalanine Metabolism
		b3729	Cell Envelope Biosynthesis
		b3730	Cell Envelope Biosynthesis
		b3730	Cell Envelope Biosynthesis
		b3744	Alanine and Aspartate Metabolism
		b3752	Alternate Carbon Metabolism
		b3770	Valine, Leucine, and Isoleucine Metabolism
		b3770	Valine, Leucine, and Isoleucine Metabolism
		b3771	Valine, Leucine, and Isoleucine Metabolism
		b3771	Valine, Leucine, and Isoleucine Metabolism
		b3774	Valine, Leucine, and Isoleucine Metabolism
		b3774	Valine, Leucine, and Isoleucine Metabolism
		b3779	Cofactor and Prosthetic Group Biosynthesis
		b3784	Cell Envelope Biosynthesis
		b3786	Cell Envelope Biosynthesis
		b3787	Cell Envelope Biosynthesis
		b3790	Cell Envelope Biosynthesis
		b3791	Cell Envelope Biosynthesis
		b3792	Lipopolysaccharide Biosynthesis / Recycling
		b3794	Cell Envelope Biosynthesis
		b3804	Cofactor and Prosthetic Group Biosynthesis
		b3805	Cofactor and Prosthetic Group Biosynthesis
		b3806	Nucleotide Salvage Pathway
		b3809	Threonine and Lysine Metabolism
		b3816	Inorganic Ion Transport and Metabolism
		b3816	Inorganic Ion Transport and Metabolism
		b3821	Glycerophospholipid Metabolism
		b3821	Glycerophospholipid Metabolism
		b3821	Glycerophospholipid Metabolism
		b3821	Glycerophospholipid Metabolism
		b3821	Glycerophospholipid Metabolism
		b3821	Glycerophospholipid Metabolism
		b3821	Glycerophospholipid Metabolism
		b3821	Glycerophospholipid Metabolism
		b3821	Glycerophospholipid Metabolism
		b3821	Glycerophospholipid Metabolism
		b3821	Glycerophospholipid Metabolism
		b3821	Glycerophospholipid Metabolism
		b3821	Glycerophospholipid Metabolism
		b3821	Glycerophospholipid Metabolism
		b3821	Glycerophospholipid Metabolism
		b3821	Glycerophospholipid Metabolism
		b3821	Glycerophospholipid Metabolism
		b3821	Glycerophospholipid Metabolism
		b3821	Glycerophospholipid Metabolism
		b3821	Glycerophospholipid Metabolism
		b3821	Glycerophospholipid Metabolism
		b3821	Glycerophospholipid Metabolism
		b3821	Glycerophospholipid Metabolism
		b3821	Glycerophospholipid Metabolism
		b3821	Glycerophospholipid Metabolism
		b3821	Glycerophospholipid Metabolism
		b3821	Glycerophospholipid Metabolism
		b3821	Glycerophospholipid Metabolism
		b3821	Glycerophospholipid Metabolism
		b3821	Glycerophospholipid Metabolism
		b3821	Glycerophospholipid Metabolism
		b3821	Glycerophospholipid Metabolism
		b3821	Glycerophospholipid Metabolism
		b3821	Glycerophospholipid Metabolism
		b3821	Glycerophospholipid Metabolism
		b3821	Glycerophospholipid Metabolism
		b3821	Glycerophospholipid Metabolism
		b3821	Glycerophospholipid Metabolism
		b3821	Glycerophospholipid Metabolism
		b3821	Glycerophospholipid Metabolism
		b3821	Glycerophospholipid Metabolism
		b3821	Glycerophospholipid Metabolism
		b3825	Glycerophospholipid Metabolism
		b3825	Glycerophospholipid Metabolism
		b3825	Glycerophospholipid Metabolism
		b3825	Glycerophospholipid Metabolism
		b3825	Glycerophospholipid Metabolism
		b3825	Glycerophospholipid Metabolism
		b3825	Glycerophospholipid Metabolism
		b3825	Glycerophospholipid Metabolism
		b3825	Glycerophospholipid Metabolism
		b3825	Glycerophospholipid Metabolism
		b3825	Glycerophospholipid Metabolism
		b3825	Glycerophospholipid Metabolism
		b3825	Glycerophospholipid Metabolism
		b3825	Glycerophospholipid Metabolism
		b3825	Glycerophospholipid Metabolism
		b3825	Glycerophospholipid Metabolism
		b3825	Glycerophospholipid Metabolism
		b3825	Glycerophospholipid Metabolism
		b3825	Glycerophospholipid Metabolism
		b3825	Glycerophospholipid Metabolism
		b3825	Glycerophospholipid Metabolism
		b3825	Glycerophospholipid Metabolism
		b3825	Glycerophospholipid Metabolism
		b3825	Glycerophospholipid Metabolism
		b3825	Glycerophospholipid Metabolism
		b3825	Glycerophospholipid Metabolism
		b3825	Glycerophospholipid Metabolism
		b3825	Glycerophospholipid Metabolism
		b3825	Glycerophospholipid Metabolism
		b3825	Glycerophospholipid Metabolism
		b3825	Glycerophospholipid Metabolism
		b3825	Glycerophospholipid Metabolism
		b3825	Glycerophospholipid Metabolism
		b3825	Glycerophospholipid Metabolism
		b3825	Glycerophospholipid Metabolism
		b3831	Nucleotide Salvage Pathway
		b3833	Cofactor and Prosthetic Group Biosynthesis
		b3833	Cofactor and Prosthetic Group Biosynthesis
		b3835	Cofactor and Prosthetic Group Biosynthesis
		b3844	Cofactor and Prosthetic Group Biosynthesis
		b3844	Cofactor and Prosthetic Group Biosynthesis
		b3844	Cofactor and Prosthetic Group Biosynthesis
		b3846	Membrane Lipid Metabolism
		b3846	Membrane Lipid Metabolism
		b3846	Membrane Lipid Metabolism
		b3850	Cofactor and Prosthetic Group Biosynthesis
		b3850	Cofactor and Prosthetic Group Biosynthesis
		b3867	Cofactor and Prosthetic Group Biosynthesis
		b3902	Alternate Carbon Metabolism
		b3903	Alternate Carbon Metabolism
		b3903	Alternate Carbon Metabolism
		b3904	Alternate Carbon Metabolism
		b3907	Transport, Inner Membrane
		b3907	Transport, Inner Membrane
		b3909	Transport, Inner Membrane
		b3915	Inorganic Ion Transport and Metabolism
		b3915	Inorganic Ion Transport and Metabolism
		b3916	Alternate Carbon Metabolism
		b3918	Glycerophospholipid Metabolism
		b3918	Glycerophospholipid Metabolism
		b3918	Glycerophospholipid Metabolism
		b3918	Glycerophospholipid Metabolism
		b3918	Glycerophospholipid Metabolism
		b3918	Glycerophospholipid Metabolism
		b3918	Glycerophospholipid Metabolism
		b3919	Glycolysis/Gluconeogenesis
		b3926	Alternate Carbon Metabolism
		b3927	Transport, Inner Membrane
		b3927	Transport, Inner Membrane
		b3930	Cofactor and Prosthetic Group Biosynthesis
		b3939	Methionine Metabolism
		b3941	Folate Metabolism
		b3945	Glycerophospholipid Metabolism
		b3945	Alternate Carbon Metabolism
		b3945	Methylglyoxal Metabolism
		b3956	Anaplerotic Reactions
		b3957	Arginine and Proline Metabolism
		b3957	Arginine and Proline Metabolism
		b3958	Arginine and Proline Metabolism
		b3959	Arginine and Proline Metabolism
		b3960	Arginine and Proline Metabolism
		b3967	Cell Envelope Biosynthesis
		b3972	Cell Envelope Biosynthesis
		b3974	Cofactor and Prosthetic Group Biosynthesis
		b3993	Cofactor and Prosthetic Group Biosynthesis
		b3994	Cofactor and Prosthetic Group Biosynthesis
		b3997	Cofactor and Prosthetic Group Biosynthesis
		b4005	Purine and Pyrimidine Biosynthesis
		b4006	Purine and Pyrimidine Biosynthesis
		b4006	Purine and Pyrimidine Biosynthesis
		b4013	Methionine Metabolism
		b4015	Anaplerotic Reactions
		b4025	Glycolysis/Gluconeogenesis
		b4031	Transport, Inner Membrane
		b4036	Transport, Outer Membrane
		b4036	Transport, Outer Membrane
		b4036	Transport, Outer Membrane
		b4036	Transport, Outer Membrane
		b4036	Transport, Outer Membrane
		b4036	Transport, Outer Membrane
		b4036	Transport, Outer Membrane
		b4039	Cofactor and Prosthetic Group Biosynthesis
		b4040	Cofactor and Prosthetic Group Biosynthesis
		b4041	Glycerophospholipid Metabolism
		b4041	Glycerophospholipid Metabolism
		b4041	Glycerophospholipid Metabolism
		b4041	Glycerophospholipid Metabolism
		b4041	Glycerophospholipid Metabolism
		b4041	Glycerophospholipid Metabolism
		b4041	Glycerophospholipid Metabolism
		b4042	Glycerophospholipid Metabolism
		b4042	Glycerophospholipid Metabolism
		b4042	Glycerophospholipid Metabolism
		b4042	Glycerophospholipid Metabolism
		b4042	Glycerophospholipid Metabolism
		b4042	Glycerophospholipid Metabolism
		b4042	Glycerophospholipid Metabolism
		b4055	Alternate Carbon Metabolism
		b4055	Glycine and Serine Metabolism
		b4055	Threonine and Lysine Metabolism
		b4055	Alternate Carbon Metabolism
		b4055	Tyrosine, Tryptophan, and Phenylalanine Metabolism
		b4067	Transport, Inner Membrane
		b4067	Transport, Inner Membrane
		b4069	Pyruvate Metabolism
		b4077	Transport, Inner Membrane
		b4077	Transport, Inner Membrane
		b4084	Alternate Carbon Metabolism
		b4085	Alternate Carbon Metabolism
		b4090	Alternate Carbon Metabolism
		b4094	Alternate Carbon Metabolism
		b4111	Transport, Inner Membrane
		b4111	Transport, Inner Membrane
		b4111	Transport, Inner Membrane
		b4111	Transport, Inner Membrane
		b4115	Transport, Inner Membrane
		b4117	Arginine and Proline Metabolism
		b4119	Alternate Carbon Metabolism
		b4120	Transport, Inner Membrane
		b4132	Transport, Inner Membrane
		b4139	Alanine and Aspartate Metabolism
		b4160	Glycerophospholipid Metabolism
		b4160	Glycerophospholipid Metabolism
		b4160	Glycerophospholipid Metabolism
		b4160	Glycerophospholipid Metabolism
		b4160	Glycerophospholipid Metabolism
		b4160	Glycerophospholipid Metabolism
		b4160	Glycerophospholipid Metabolism
		b4161	Nucleotide Salvage Pathway
		b4161	Nucleotide Salvage Pathway
		b4177	Purine and Pyrimidine Biosynthesis
		b4192	Alternate Carbon Metabolism
		b4197	Alternate Carbon Metabolism
		b4208	Transport, Inner Membrane
		b4208	Transport, Inner Membrane
		b4208	Transport, Inner Membrane
		b4208	Transport, Inner Membrane
		b4213	Nucleotide Salvage Pathway
		b4213	Nucleotide Salvage Pathway
		b4213	Nucleotide Salvage Pathway
		b4213	Nucleotide Salvage Pathway
		b4213	Nucleotide Salvage Pathway
		b4213	Nucleotide Salvage Pathway
		b4213	Nucleotide Salvage Pathway
		b4213	Nucleotide Salvage Pathway
		b4233	Murein Recycling
		b4233	Murein Recycling
		b4239	Alternate Carbon Metabolism
		b4242	Inorganic Ion Transport and Metabolism
		b4258	tRNA charging
		b4265	Transport, Inner Membrane
		b4265	Transport, Inner Membrane
		b4266	Alternate Carbon Metabolism
		b4267	Alternate Carbon Metabolism
		b4267	Alternate Carbon Metabolism
		b4321	Transport, Inner Membrane
		b4322	Alternate Carbon Metabolism
		b4323	Alternate Carbon Metabolism
		b4356	Transport, Inner Membrane
		b4358	Alternate Carbon Metabolism
		b4381	Alternate Carbon Metabolism
		b4382	Nucleotide Salvage Pathway
		b4383	Alternate Carbon Metabolism
		b4384	Nucleotide Salvage Pathway
		b4384	Nucleotide Salvage Pathway
		b4388	Glycine and Serine Metabolism
		b4394	Nucleotide Salvage Pathway
		b4394	Nucleotide Salvage Pathway
		b4474	Alternate Carbon Metabolism
		b4477	Alternate Carbon Metabolism
		b4478	Alternate Carbon Metabolism
		b4481	Cell Envelope Biosynthesis
		s0001	Transport, Inner Membrane
		s0001	Unassigned
		s0001	Threonine and Lysine Metabolism
		s0001	Inorganic Ion Transport and Metabolism
		s0001	Nucleotide Salvage Pathway
		s0001	Transport, Inner Membrane
		s0001	Inorganic Ion Transport and Metabolism
		s0001	Nucleotide Salvage Pathway
		s0001	Methionine Metabolism
		s0001	Transport, Inner Membrane
		s0001	Cofactor and Prosthetic Group Biosynthesis
		s0001	Inorganic Ion Transport and Metabolism
		s0001	Inorganic Ion Transport and Metabolism
		s0001	Inorganic Ion Transport and Metabolism
		s0001	Inorganic Ion Transport and Metabolism
		s0001	Arginine and Proline Metabolism
		s0001	Nucleotide Salvage Pathway
		s0001	Transport, Inner Membrane
		s0001	Transport, Inner Membrane
		s0001	Methionine Metabolism
		s0001	Methionine Metabolism
		s0001	Inorganic Ion Transport and Metabolism
		s0001	Inorganic Ion Transport and Metabolism
		s0001	Inorganic Ion Transport and Metabolism
		s0001	Inorganic Ion Transport and Metabolism
			Transport, Inner Membrane
			Transport, Inner Membrane
			Transport, Inner Membrane
			Transport, Inner Membrane
			Transport, Inner Membrane
			Transport, Inner Membrane
			Transport, Inner Membrane
			Transport, Inner Membrane
			Transport, Inner Membrane
			Transport, Inner Membrane
			Murein Recycling
			Methylglyoxal Metabolism
			Alternate Carbon Metabolism
			Alternate Carbon Metabolism
			Alternate Carbon Metabolism
			Lipopolysaccharide Biosynthesis / Recycling
			Transport, Inner Membrane
			Murein Recycling
			Alanine and Aspartate Metabolism
			Alternate Carbon Metabolism
			Inorganic Ion Transport and Metabolism
			Inorganic Ion Transport and Metabolism
			Inorganic Ion Transport and Metabolism
			Transport, Outer Membrane
			Transport, Outer Membrane
			Inorganic Ion Transport and Metabolism
			Transport, Inner Membrane
			Unassigned
			Cysteine Metabolism
			Lipopolysaccharide Biosynthesis / Recycling
			Glycerophospholipid Metabolism
			Glycerophospholipid Metabolism
			Glycerophospholipid Metabolism
			Glycerophospholipid Metabolism
			Glycerophospholipid Metabolism
			Glycerophospholipid Metabolism
			Glycerophospholipid Metabolism
			Nucleotide Salvage Pathway
			Lipopolysaccharide Biosynthesis / Recycling
			Inorganic Ion Transport and Metabolism
			Inorganic Ion Transport and Metabolism
			Inorganic Ion Transport and Metabolism
			Inorganic Ion Transport and Metabolism
			Inorganic Ion Transport and Metabolism
			Transport, Inner Membrane
			Transport, Inner Membrane
			Transport, Inner Membrane
			Transport, Inner Membrane
			Cofactor and Prosthetic Group Biosynthesis
			Arginine and Proline Metabolism
			Arginine and Proline Metabolism
			Cofactor and Prosthetic Group Biosynthesis
			Lipopolysaccharide Biosynthesis / Recycling
			Lipopolysaccharide Biosynthesis / Recycling
			Transport, Inner Membrane
			Transport, Inner Membrane
[truncated: 77 more rows]

## Sheet: Sheet5
Histidine Metabolism		1
Inorganic Ion Transport and Metabolism		1
Methionine Metabolism		1
Glycerophospholipid Metabolism		2
Oxidative Phosphorylation		2
Purine and Pyrimidine Biosynthesis		2
Threonine and Lysine Metabolism		2
Valine, Leucine, and Isoleucine Metabolism		2
Arginine and Proline Metabolism		3
Transport, Inner Membrane		3
Cell Envelope Biosynthesis		4
Glycine and Serine Metabolism		4
Lipopolysaccharide Biosynthesis / Recycling		4
Glycolysis/Gluconeogenesis		5
Nucleotide Salvage Pathway		5
Alternate Carbon Metabolism		11
Cofactor and Prosthetic Group Biosynthesis		14
tRNA Charging		17

## Sheet: Sheet6
b3359	argD	NP_417818	astC	NP_416262	5e-146	511
b1415	aldA	NP_415933	gabD	NP_417147	8e-96	344
b0928	aspC	NP_415448	tyrB	NP_418478	4e-94	338
b2927	epd	NP_417402	gapA	NP_416293	6e-71	261
b3992	thiF	NP_418420	moeB	NP_415347	4e-58	218
b2574	nadB	NP_417069	sdhA	NP_415251	2e-46	181
b3176	glmM	NP_417643	cpsG	NP_416552	2e-22	100
b2320	pdxB	NP_416823	ldhA	NP_415898	6e-17	82
b2751	cysN	NP_417231	tufB	NP_418407	2e-15	77.8
b3974	coaA	NP_418405	yggC	NP_417403	3e-10	59.3
b3058	folB	NP_417530	folX	NP_416806	3e-09	53.9
b2752	cysD	NP_417232	cysH	NP_417242	5e-08	52
b1096	pabC	NP_415614	ilvE	YP_026247	8e-08	51.2
b3990	thiH	NP_418417	moaA	NP_415302	0.0002	40.8
b2750	cysC	NP_417230	gntK	AP_004355	0.005	34.7
b3198	kdsC	NP_417665 188	yidA	NP_418152	0.044	31.6
b3991	thiG	NP_418418	lsrF	NP_416034	0.057	31.6
b3997	hemE	NP_418425	yejO	P33924	0.092	31.6
b2103	thiD	NP_416606	rfaE	NP_417524	0.1	30.8
b3994	thiC	NP_418422	cysM	NP_416916	0.16	32
b2599	pheA	NP_417090	ilvY	NP_418221	0.29	30
b0103	coaE	NP_414645	ygaF	AP_003233	0.49	28.1
b3177	folP	NP_417644	rhsE"	AP_002079	0.49	28.9
b4039	ubiC	NP_418463 165	fabR	AP_003847	0.54	27.3
b4244	pyrI	NP_418665	ydeT	AP_002127	0.55	27.3
b3196	yrbG	NP_417663	actP	NP_418491	0.74	28.5
b0109	nadC	NP_414651.	yeaV	NP_416315	0.78	28.1
b0423	thiI	NP_414957	rnt	NP_416169	1.2	28.5
b1693	aroD	NP_416208	nuoN	AP_002874	1.2	27.3
b3809	dapF	NP_418254	citF	NP_415148	1.7	26.9
b3040	ygiE	NP_417512	rarA	NP_415412	2.2	26.6
b3993	thiE	NP_418421	ftsZ	NP_414637	2.4	25.8
b4407	thiS	BAE77326	ftsZ	NP_414637	2.4	25.8
b2687	luxS	P45578	yehI	NP_416621	3	25
b2564	pdxJ	NP_417059	nagE	NP_415205	26.2	2.1

## Sheet: Sheet7
b0928	aspC	NP_415448	NP_418478	tyrB	4e-94	338
b2687	luxS	P45578	NP_416621	yehI	3	25
b3991	thiG	NP_418418	NP_416034	lsrF	0.057	31.6

## Sheet: Sheet8
Genes Associated with NGG mutants
Gene Name	Blattner Number
argA	b2818
asd	b3433
aspC	b0928
cdsA	b0175
coaD	b3634
dfp	b3639
dxr	b0173
fabD	b1092
fabG	b1093
folD	b0529
folD	b0529
folK	b0142
glmS	b3729
gmk	b3648
gpsA	b3608
gpsA	b3608
hemC	b3805
ilvD	b3771
ispA	b0421
ispD	b2747
ispU	b0174
kdtA	b3633
lpxK	b0915
luxS	b2687
mraY	b0087
msbA	b0914
murF	b0086
murG	b0090
psd	b4160
purB	b1131
purB	b1131
purD	b4005
purF	b2312
pyrD	b0945
pyrE	b3642
ribE	b0415
thiG	b3991
ubiA	b4040
