# Supplementary material for: GrowMatch: An Automated Method for Reconciling In Silico/In Vivo Growth Predictions
Source: PLoS Comput Biol. 2009 Mar 13;5(3):e1000308. doi: 10.1371/journal.pcbi.1000308 (PMC2645679; doi:10.1371/journal.pcbi.1000308)
Supplement: Table S4 — Sequence similarity between genes associated with NGG mutants and alternative genes in the E. coli genome (0.04 MB XLS) [file pcbi.1000308.s004.xls]

## Sheet: Sheet1
Deleted Gene	NCBI Identifier of associated protein	Alternate Gene	NCBI identifier of associated protein	Forward BLAST e-value	BLAST score
aspC	NP_415448	tyrB	NP_418478	4e-94	338
ispU	NP_414716	yaeS	AAY89717	3e-93	330
msbA	NP_415434	mdlA	NP_414982	4e-68	252
ilvD	YP_026248	edd	NP_416365	4e-48	186
fabG	BAA35901	idnO	NP_418687	1e-39	156
ispA	P22939	ispB	NP_417654	1e-20	94
glmS	NP_418185	purF	NP_416815	1e-13	71.6
purF	NP_416815	glmS	NP_418185	1e-13	71.6
gmk	NP_418105	phnN	NP_418518	5e-07	48.1
asd	NP_417891	usg	NP_416822	1e-05	44.7
ubiA	NP_418464	cyoE	NP_414962	3e-05	42.7
murF	P11880	-	NP_414630	0.0003	-
pyrD	P0A7E1	yeiA	AP_002744	0.0004	39.3
dfp	NP_418096	yfiE	AP_003163	0.0008	38.5
mraY	NP_414629	-	NP_418231	0.003	36.6
purB	NP_415649	fumC	NP_416128	0.003	37
hemC	YP_026260	flgJ	NP_415599	0.053	32.3
thiG	NP_418418	lsrF	NP_416034	0.057	31.6
coaD	NP_418091	nadD	NP_415172	0.062	30.4
pyrE	NP_418099	gntX	AP_004377	0.073	30.8
purD	NP_418433	ddlB	NP_414634	0.08	32
gpsA	NP_418065	yajR	AP_001077	0.096	31.6
kdtA	AAC76657	gudX	NP_417268	0.22	30.8
ispD	NP_417227	glmU	AAZ80079	0.5	28.5
cdsA	NP_414717	yhdY	AP_003810	0.78	28.1
argA	NP_417295	uxuA	NP_418742	0.84	28.9
dxr	NP_414715	der	AP_003097	0.89	28.5
lpxK	NP_415435	-	AP_003436	0.96	28.1
folD	NP_415062	-	BAA04680	1.3	27.3
ribE	P61714	rffC	YP_026256	1.4	26.2
folK	P26281	ydeP	NP_416018	1.6	25.8
psd	NP_418584	yiiM	AP_003898	2.9	26.6
luxS	P45578	yehI	NP_416621	3	25
murG	NP_414632	bglX	NP_416636	3.4	26.6
fabD	-	-	-	-	-
purB	NP_415649	fumC	NP_416128	0.003	37
gpsA	NP_418065	yajR	AP_001077	0.096	31.6
folD	NP_415062	-	BAA04680	8.7	24.6
