# Supplementary material for: GrowMatch: An Automated Method for Reconciling In Silico/In Vivo Growth Predictions
Source: PLoS Comput Biol. 2009 Mar 13;5(3):e1000308. doi: 10.1371/journal.pcbi.1000308 (PMC2645679; doi:10.1371/journal.pcbi.1000308)
Supplement: Table S5 — Components added to in silico biomass equation to resolve GNG mutants associated with blocked genes (0.02 MB XLS) [file pcbi.1000308.s005.xls]

## Sheet: data
Resolution of GNG genes associated with blocked genes
Deleted Gene	Reactant added to biomass equation	Product added to biomass equation
argS	argtrna[c]	trnaarg[c]
asnS	asntrna[c]	trnaasn[c]
aspS	asptrna[c]	trnaasp[c]
bioB	btn[c]
bioD	btn[c]
bioF	btn[c]
cysS	cystrna[c]	trnacys[c]
fmt	fmettrna[c]	mettrna[c]
glnS	glntrna[c]	trnagln[c]
glyQ	glytrna[c]	trnagly[c]
hisS	histrna[c]	trnahis[c]
leuS	leutrna[c]	trnaleu[c]
pheS	phetrna[c]	trnaphe[c]
pheT	phetrna[c]	trnaphe[c]
proS	protrna[c]	trnapro[c]
serS*	sertrna[c] or sertrna(sec) [c]	trnasec[c] or trnasecys[c]
thrS	thrtrna[c]	trnathr[c]
trpS	trptrna[c]	trnatrp[c]
tyrS	tyrtrna[c]	trnatyr[c]
valS	valtrna[c]	trnaval[c]
alsB	all-D[c]
caiT	crn[c]
int	lpp[p]
*Alternate solutions since this gene is associated with two blocked reactions
